# Supplementary material for: Proteome-wide Mendelian randomization provides novel insights into the pathogenesis and druggable targets of osteoporosis
Source: Front Med (Lausanne). 2024 Oct 25;11:1426261. doi: 10.3389/fmed.2024.1426261 (PMC11543481; doi:10.3389/fmed.2024.1426261)
Supplement: Supplementary file 1 [file Table_1.XLSX]

## Sheet: 1
Supplementary Table 1. The databases used in this paper.
Trait	Samplesize	Year	GWAS ID	Consortium	PMID
Plasma proteins	54219	2023	NA	UKB-PPP	37794186
Heel bone mineral density(HBMD)	426824	2019	ebi-a-GCST006979	NA	30598549
Plasma proteins (Decode)	35559	2021	NA	Decode	34857953
lumbar spine bone mineral density	33297	2015	ieu-a-982	GEFOS	26367794
femoral neck bone mineral density	32735	2015	ieu-a-980	GEFOS	26367794
forearm bone mineral density	8143	2015	ieu-a-977	GEFOS	26367794
Heel bone mineral density(both sexes)	250183	2018	NA	Neale lab	NA
Heel bone mineral density(female)	250183	2018	NA	Neale lab	NA
Heel bone mineral density(male)	250183	2018	NA	Neale lab	NA
Body mass index (BMI)	461460	2018	ukb-b-19953	MRC-IEU	NA

## Sheet: 2
Supplementary table 2. 1869 cis pQTL satisfied the included criteria
Expsoure	SNP	UniProt	Chr	Pos	Effect_allele	Other_allele	Beta	Se	Eaf	Pval
RHOC	rs1006298	P08134	1	112519337	C	G	0.0839321	0.00763121	0.48171	3.88e-28
NADK	rs1014988	O95544	1	1748780	A	G	0.252465	0.00740114	0.509549	4.97e-255
DPT	rs1018454	Q07507	1	168728523	C	A	0.330338	0.00699502	0.579093	0
LEPR	rs10399687	P48357	1	65608299	T	C	-0.276043	0.00983018	0.171112	1.66e-173
YOD1	rs1044145	Q5VVQ6	1	207044014	C	T	0.105842	0.00738584	0.537205	1.41e-46
CRNN	rs10494275	Q9UBG3	1	152419091	A	G	-1.18739	0.0144204	0.0712311	0
ENAH	rs10799316	Q8N8S7	1	225480329	A	G	0.124453	0.00889668	0.754669	1.83e-44
CD58	rs10801908	P19256	1	116547871	T	C	-0.257695	0.0112915	0.12022	2.77e-115
MAN1A2	rs10923344	O60476	1	117554006	A	G	0.193259	0.00735083	0.617668	2.44e-152
MAPKAPK2	rs11119390	P49137	1	206728037	G	C	0.14746	0.00824627	0.298563	1.63e-71
FCAMR	rs11119933	Q8WWV6	1	206967095	T	C	0.447089	0.00950568	0.178366	0
PGLYRP4	rs111586430	Q96LB8	1	153351834	T	C	0.921536	0.0165483	0.0568605	0
COL24A1	rs11161756	Q17RW2	1	86150656	C	T	-0.257368	0.013112	0.0921833	8.84e-86
TRIM58	rs11204523	Q8NG06	1	247857254	C	G	0.225562	0.00887249	0.758545	1.42e-142
ERMAP	rs11210710	Q96PL5	1	42744270	T	G	-0.0906164	0.00698466	0.476148	1.73e-38
PM20D1	rs112268616	Q6GTS8	1	205847765	C	T	-0.839858	0.00804874	0.339849	0
CA14	rs1122967	Q9ULX7	1	150286426	G	C	0.173857	0.00718448	0.510339	2.28e-129
IGSF21	rs11261050	Q96ID5	1	18121359	T	C	-0.151549	0.00789026	0.318967	3.22e-82
SLAMF6	rs11265413	Q96DU3	1	160490309	A	T	-0.214546	0.00945293	0.203023	4.89e-114
CD84	rs11265440	Q9UIB8	1	160583854	G	A	-0.205606	0.0136191	0.917992	1.7e-51
FOXJ3	rs1139978	Q9UPW0	1	42191525	G	T	-0.102658	0.0110362	0.138762	1.38e-20
SCAMP3	rs1142287	O14828	1	155260340	T	C	-0.0849939	0.00857321	0.256926	3.62e-23
EIF4G3	rs11444926	O43432	1	20977090	GA	G	0.0720452	0.00748173	0.543236	6e-22
S100A13	rs114678888	Q99584	1	153622972	A	C	-0.503584	0.0187947	0.0405261	3.79e-158
PMVK	rs114951074	Q15126	1	154931441	T	C	-0.65844	0.0465802	0.00740311	2.29e-45
CD1C	rs115248892	P29017	1	158292829	T	G	-1.62449	0.0693301	0.00266099	2.05e-121
ENO1	rs11544513	P06733	1	8866415	T	G	-1.3221	0.0656869	0.00330682	4.26e-90
S100A14	rs11548102	Q9HCY8	1	153614780	T	A	-0.175186	0.00749155	0.489413	6.15e-121
TPR	rs115482159	P12270	1	186332304	T	C	0.420082	0.0514938	0.00583876	3.41e-16
VWA1	rs115503338	Q6PCB0	1	1434243	A	G	-1.49444	0.0327144	0.0136799	0
PLA2G2A	rs11573156	P14555	1	19979653	C	G	0.730757	0.00880018	0.228323	0
CSF1	rs11577194	P09603	1	109957553	C	T	-0.186628	0.00746752	0.524063	7.46e-138
SLAMF7	rs11581248	Q9NQ25	1	160750284	T	C	-0.942797	0.0111435	0.136099	0
CD244	rs115868021	Q9BZW8	1	160841584	G	C	-2.16388	0.0492614	0.00569767	0
ADAM15	rs11589479	Q13444	1	155060832	A	G	1.02374	0.0102859	0.162516	0
PCSK9	rs11591147	Q8NBP7	1	55039974	T	G	-1.15328	0.0277856	0.0176885	0
NPL	rs116448311	Q9BXD5	1	183127290	T	C	-1.70826	0.045358	0.00546521	0
EVI5	rs11808092	O60447	1	92607671	A	C	-0.145176	0.00863091	0.255329	1.73e-63
INSL5	rs11809759	Q9Y5Q6	1	66804222	G	A	0.180242	0.0074269	0.398644	4.19e-130
FCGR2A	rs11810143	P12318	1	161510859	G	A	-1.47429	0.0118432	0.117425	0
CASP9	rs12024833	P55211	1	15539921	G	A	-0.0814396	0.0076792	0.524827	2.82e-26
LYPD8	rs12044252	Q6UX82	1	248771492	C	T	0.846145	0.0131384	0.0936925	0
C1QA	rs12058824	P02745	1	22636557	A	G	-0.631245	0.0134846	0.0826331	0
CEP170	rs12072595	Q5SW79	1	243211513	G	T	0.069952	0.00787435	0.360129	6.48e-19
SF3B4	rs12078573	Q15427	1	149931717	A	G	-0.0965541	0.0139662	0.0787157	4.73e-12
AMY2B	rs12080068	P19961	1	103787201	A	C	0.658622	0.0137058	0.0921786	0
LY9	rs12128261	Q9HBG7	1	160792994	G	T	0.59974	0.00914664	0.217315	0
CD101	rs12130298	Q93033	1	117001709	C	A	-1.27797	0.0144045	0.0752012	0
F13B	rs12134960	P05160	1	197040378	C	G	-0.558501	0.010037	0.159102	0
BCL2L15	rs1230715	Q5TBC7	1	113885464	C	A	0.177155	0.00800455	0.673132	1.56e-108
QSOX1	rs12371	O00391	1	180194255	G	A	-1.08621	0.013405	0.0876173	0
IGSF8	rs12408242	Q969P0	1	160092144	C	T	0.156221	0.00913206	0.214671	1.32e-65
NBL1	rs12408663	P41271	1	19641564	C	T	-0.123387	0.00882114	0.232239	1.85e-44
GCLM	rs12563495	P48507	1	93919068	A	G	-0.0602814	0.00766648	0.508741	3.75e-15
FCRL2	rs12568320	Q96LA5	1	157774214	G	A	0.767318	0.00986548	0.167657	0
CELSR2	rs12740374	Q9HCU4	1	109274968	T	G	0.46018	0.0090776	0.22099	0
UROD	rs12749939	P06132	1	45012761	T	C	-0.477212	0.00849751	0.258317	0
ANGPTL1	rs12753251	O95841	1	178560763	A	G	-0.284166	0.00751466	0.534054	0
FUCA1	rs13551	P04066	1	23854472	C	T	-0.381903	0.00463366	0.338992	0
AK2	rs138577419	P54819	1	33036780	C	G	-0.770593	0.0736586	0.00262901	1.3e-25
OPTC	rs139024490	Q9UBM4	1	203499664	C	T	-1.72472	0.0544355	0.00439865	2.6e-220
VCAM1	rs139561173	P19320	1	100679634	C	A	-0.104881	0.00907079	0.21131	6.38e-31
IFNLR1	rs139958347	Q8IU57	1	24187233	C	G	-0.942374	0.0214063	0.039599	0
MINDY1	rs140386498	Q8N5J2	1	151000483	T	A	-0.627939	0.0346217	0.011724	1.62e-73
CENPF	rs140399039	P49454	1	214622178	C	T	-1.09611	0.122373	0.00105905	3.33e-19
GSTM4	rs140584594	Q03013	1	109690361	G	A	-0.429997	0.00868778	0.732061	0
SUSD4	rs1418152	Q5VX71	1	223274633	G	T	-0.380208	0.00765178	0.401353	0
GUCA2A	rs142157365	Q02747	1	42162920	T	A	-2.10895	0.077741	0.00228399	4.61e-162
TNN	rs1425021871	Q9UQP3	1	175122460	A	AACAAAGGACTGAAGAAGAGCCAGTGAGTTAGGAAAATCAAGGGAGTATGT	-0.869655	0.00782029	0.637473	0
PARP1	rs1433574	P09874	1	226421638	C	A	-0.158568	0.0100886	0.160737	1.15e-55
MECR	rs144612117	Q9BV79	1	29218063	CCCTCTGGAAG	C	0.107493	0.0113327	0.13517	2.42e-21
PDZK1	rs1471633	Q5T2W1	1	145711327	C	A	-0.111389	0.00757506	0.533903	6.01e-49
LGALS8	rs1475133	O00214	1	236553386	A	G	0.306036	0.00851606	0.761712	8.3e-283
EFNA4	rs148289726	P52798	1	155066794	T	C	-1.30365	0.0781312	0.00251113	1.67e-62
GBP1	rs148526074	P32455	1	89058073	T	G	-1.31382	0.0230814	0.0276273	0
DDAH1	rs1498374	O94760	1	85321651	T	C	-0.186237	0.0092604	0.206692	5.9e-90
PAFAH2	rs150853838	Q99487	1	25976737	A	G	-0.653187	0.0637467	0.0039772	1.23e-24
FCRL5	rs1558140348	Q96RD9	1	157543980	G	GA	-0.492922	0.00882199	0.213121	0
PFKFB2	rs1560	O60825	1	207077286	G	A	-0.188351	0.00742107	0.482061	4.13e-142
CD55	rs1583090	P08174	1	207262438	C	T	-0.486996	0.0090773	0.223081	0
MYOC	rs171003	Q99972	1	171647381	A	G	0.26721	0.00731451	0.580268	3.5e-292
RPA2	rs17185038	P15927	1	27893147	G	C	0.204399	0.0154544	0.0666141	6.21e-40
FCGR2B	rs1801274	P31994	1	161509955	G	A	-0.450778	0.00771422	0.5344	0
NMNAT1	rs180754466	Q9HAN9	1	9960737	A	C	0.670821	0.0390439	0.00957531	3.67e-66
ECE1	rs181637959	P42892	1	21219540	T	A	-1.02842	0.0482104	0.00639614	5.74e-101
DFFA	rs183281838	O00273	1	9978155	T	G	-0.649072	0.0801488	0.00274987	5.57e-16
PROK1	rs1857513	P58294	1	110450835	A	G	0.478901	0.00763106	0.158734	0
CELA2A	rs188524036	P08217	1	15472108	G	T	-0.534602	0.0352581	0.0115736	6.26e-52
ENSA	rs190018150	O43768	1	150635311	A	G	0.130954	0.0193415	0.0409685	1.28e-11
REN	rs193280350	P00797	1	204179521	A	G	0.838212	0.0427266	0.00764015	1.08e-85
CD46	rs1970530	P15529	1	207750721	A	G	-0.0889131	0.00765588	0.594732	3.51e-31
NTproBNP	rs198379	P16860	1	11855410	C	T	0.261223	0.00712439	0.413038	2.54e-294
NPPB	rs198389	P16860	1	11859214	G	A	0.182749	0.00760348	0.418575	1.2e-127
MXRA8	rs200138692	Q9BRK3	1	1355537	C	G	-1.12829	0.105773	0.00111489	1.45e-26
FCGR3B	rs200688856	O75015	1	161629989	C	G	-0.862359	0.00774644	0.341007	0
SDHB	rs2025482061	P21912	1	16178199	C	CTT	0.0597117	0.00787056	0.610704	3.28e-14
CNTN2	rs2071533	Q02246	1	205043070	G	T	-1.17527	0.0108446	0.866011	0
CDA	rs2072671	P32320	1	20589208	C	A	-0.489364	0.00769761	0.343533	0
NFASC	rs2095518658	O94856	1	204982056	C	CT	0.597676	0.0119612	0.0976243	0
ACP6	rs2153463	Q9NPH0	1	147652507	G	T	1.01374	0.00833942	0.701742	0
SELL	rs2223286	P14151	1	169696491	C	T	-0.406701	0.00787369	0.310684	0
SERPINC1	rs2227624	P01008	1	173914872	T	A	-0.871338	0.0629372	0.0034188	1.37e-43
PGD	rs2229688	P52209	1	10413143	A	G	0.867144	0.0286383	0.0171322	2.15e-201
TNR	rs2235256	Q92752	1	175599911	G	A	-0.375222	0.00735317	0.445646	0
PADI2	rs2235913	Q9Y2J8	1	17098582	A	G	0.122084	0.00790777	0.61751	9.01e-54
PADI4	rs2240336	Q9UM07	1	17347907	T	C	-0.256961	0.00762755	0.414513	8.51e-249
IL19	rs2243191	Q9UHD0	1	206842612	C	T	0.356441	0.00876108	0.779464	0
IGSF3	rs2284860	O75054	1	116580265	C	T	0.109766	0.00904368	0.216555	6.7e-34
PER3	rs228647	P56645	1	7854117	A	G	0.370134	0.00765222	0.563388	0
CD48	rs2295615	P09326	1	160684968	G	C	-0.932929	0.010882	0.13718	0
PRDX1	rs2356552	Q06830	1	45543644	C	T	0.108681	0.0124737	0.898195	2.96e-18
BCAN	rs2365715	Q96GW7	1	156645322	G	A	-0.231316	0.00783623	0.390314	1.65e-191
TNFRSF9	rs2493214	Q07011	1	7934360	G	A	-0.194434	0.00930222	0.190415	5.14e-97
TNFRSF14	rs2495366	Q92956	1	2557491	A	G	0.114794	0.00740937	0.493693	3.86e-54
TGFBR3	rs2634023	Q03167	1	91858593	T	C	-0.230963	0.0136276	0.0801882	1.98e-64
NOTCH2	rs2641348	Q04721	1	119895261	G	A	-0.172138	0.0118967	0.111131	1.89e-47
EXTL1	rs2736831	Q92935	1	26031165	A	C	-0.41233	0.0083239	0.692563	0
CD5L	rs2765501	O43866	1	157834858	A	G	0.199657	0.00759591	0.401454	2.86e-152
PTPRF	rs2842194	P10586	1	43563291	A	G	-0.089483	0.00861581	0.225012	2.87e-25
ANGPTL7	rs28991009	O43827	1	11193627	T	G	-2.15535	0.0401303	0.00846435	0
PIGR	rs291102	P01833	1	206933133	A	G	-0.508096	0.024565	0.0240134	4.85e-95
S100A11	rs2999553	P31949	1	152040058	C	G	0.326276	0.0181519	0.0423208	3.07e-72
S100A12	rs3014874	P80511	1	153365467	A	G	-0.236592	0.00836291	0.264725	4.5e-176
IL10	rs3024495	P22301	1	206769068	T	C	-0.140628	0.0106006	0.153669	3.65e-40
AGRN	rs3121560	O00468	1	1032846	A	C	-0.377555	0.00776603	0.340495	0
PRDX6	rs33951697	P30041	1	173489187	T	C	0.17395	0.00956473	0.184895	6.59e-74
CELA3A	rs34262568	P09093	1	21986878	A	G	0.237276	0.00861166	0.230959	4.09e-167
TSPAN1	rs34463133	O60635	1	46185497	A	G	-0.448774	0.060535	0.0032836	1.23e-13
VAV3	rs345308	Q9UKW4	1	107916985	A	G	-0.0648352	0.00931194	0.790873	3.34e-12
SLAMF8	rs34687326	Q9P0V8	1	159830120	A	G	-1.34254	0.0115868	0.122178	0
PSRC1	rs34863121	Q6PGN9	1	109280836	T	C	0.724787	0.0336404	0.0129456	5.87e-103
NCF2	rs35012521	P19878	1	183563229	A	T	-0.947659	0.0358601	0.010078	6.78e-154
PPP2R5A	rs351409	Q15172	1	212285915	G	A	-0.301058	0.0263262	0.0208496	2.77e-30
TNFRSF8	rs35249183	P28908	1	12039288	G	A	0.348054	0.0125914	0.100046	3.47e-168
LRRC38	rs35329337	Q5VT99	1	13496156	AAT	A	0.358992	0.0081212	0.313575	0
NECTIN4	rs35434391	Q96NY8	1	161079719	T	G	-0.447125	0.011624	0.117067	0
ELOA	rs35863927	Q14241	1	23725444	C	T	0.0861558	0.0075528	0.596584	3.85e-30
RSPO1	rs36043533	Q2MKA7	1	37613845	G	T	0.47756	0.016067	0.0564016	3.88e-194
APCS	rs36126250	P02743	1	159593911	G	T	-0.535152	0.0235983	0.0229999	7.46e-114
BGLAP	rs369453512	P02818	1	156323314	GA	G	0.136389	0.00750495	0.554356	8.41e-74
ECM1	rs3737240	Q16610	1	150510879	T	C	-0.677007	0.00783847	0.394392	0
FGR	rs3737803	P09769	1	27634281	A	G	-0.178818	0.0142661	0.0734919	4.84e-36
IGSF9	rs3747617	Q9P2J2	1	159943109	T	C	-0.478563	0.0166669	0.0533263	2.6e-181
CA6	rs3765963	P23280	1	8974539	G	A	0.683173	0.0072583	0.411715	0
PARK7	rs3766606	Q99497	1	7962137	T	G	0.20857	0.00980744	0.173873	2.32e-100
HDGF	rs3806417	P51858	1	156741831	A	C	1.14633	0.00799834	0.334645	0
CSF3R	rs3917999	Q99062	1	36467716	T	C	1.13229	0.037578	0.010561	1.86e-199
APOA2	rs4073054	P02652	1	161230697	A	C	0.0671418	0.00754407	0.626291	5.59e-19
CFHR2	rs4085749	P36980	1	196951018	T	C	-1.03731	0.00907274	0.227112	0
DDI2	rs41270291	Q5TDH0	1	15667756	A	G	-0.264148	0.034661	0.0112695	2.52e-14
IL6R	rs4129267	P08887	1	154453788	T	C	1.10524	0.00780922	0.404319	0
HJV	rs41302089	Q6ZVN8	1	145959559	T	G	-0.610764	0.030706	0.015888	4.9e-88
CTSE	rs41302235	P14091	1	206012565	C	T	-0.64299	0.00968504	0.187567	0
PRELP	rs41313926	P51888	1	203483281	A	G	-2.27112	0.0352591	0.0103184	0
EFNA1	rs4390169	P20827	1	155133578	G	A	0.317183	0.00752294	0.518742	0
AKT3	rs4515770	Q9Y243	1	243523611	C	T	0.0647252	0.00927641	0.217936	3.01e-12
WNT9A	rs4653881	O14904	1	227892238	T	C	-0.128786	0.00718188	0.377513	6.62e-72
XCL1	rs4656599	P47992	1	168534148	T	C	0.832515	0.00950059	0.190465	0
ADAMTS4	rs4656993	O75173	1	161206347	G	A	-0.118273	0.00765875	0.585738	8.42e-54
TIE1	rs4660729	P35590	1	43302229	G	C	0.191275	0.00723486	0.60875	5.02e-154
PEAR1	rs4661012	Q5VY43	1	156915699	G	T	-0.213205	0.00777569	0.362036	1.61e-165
AGT	rs4762	P01019	1	230710231	A	G	0.743721	0.0116879	0.116762	0
TDRKH	rs4845556	Q9Y2W6	1	151772382	A	G	0.313668	0.00758158	0.481154	0
GALNT2	rs4846914	Q10471	1	230159944	A	G	0.292801	0.00739692	0.606091	0
TOR1AIP1	rs486906	Q5JTV8	1	179894102	T	G	0.709116	0.00784633	0.61627	0
CFHR4	rs4915363	Q92496	1	196936075	C	T	-0.793439	0.00898803	0.236372	0
CCN1	rs4949896	O00622	1	85596653	T	G	-0.118465	0.00834572	0.261999	9.88e-46
CHI3L1	rs4950928	P36222	1	203186754	C	G	0.671982	0.00903308	0.792657	0
CTRC	rs497078	Q99895	1	15440540	T	C	-0.569335	0.0119554	0.0981969	0
TNFAIP8L2	rs4970991	Q6P589	1	151031527	C	T	0.0664032	0.00936376	0.793047	1.33e-12
FCRL1	rs4971154	Q96LA6	1	157802090	T	C	-0.357564	0.00734556	0.50309	0
ATP5IF1	rs510379	Q9UII2	1	28208722	C	T	0.11152	0.00786245	0.359785	1.15e-45
PTPRC	rs552839429	P08575	1	198726860	C	T	-0.805689	0.0287511	0.0167746	8.55e-173
PLA2G4A	rs556306120	P47712	1	186967401	GCTACAGAATGAGAATTTCTTACCCTTTACCAGCTGC	G	0.129547	0.0136401	0.0831547	2.15e-21
FCRL6	rs55650803	Q6DN72	1	159813358	T	C	-0.891234	0.00944782	0.192372	0
VTCN1	rs56174814	Q7Z7D3	1	117180685	A	T	0.107809	0.0106919	0.156687	6.55e-24
EFCAB14	rs562442365	O75071	1	46719028	A	G	-0.528986	0.0432755	0.00839898	2.32e-34
S100A4	rs56350425	P26447	1	153548044	C	T	0.361045	0.0169053	0.0506859	3.36e-101
TNFRSF1B	rs5746026	P20333	1	12193005	A	G	-0.391643	0.0187726	0.0398076	1.17e-96
AKR7L	rs59622577	Q8NHP1	1	19282519	T	C	-0.316627	0.012902	0.097373	5.41e-133
F11R	rs60315407	Q9Y624	1	161063015	C	T	0.0627253	0.00834639	0.291191	5.68e-14
GBP4	rs608339	Q96PP9	1	89186395	T	A	-0.805029	0.00768749	0.507702	0
SELP	rs6136	P16109	1	169594713	G	T	-0.403494	0.0117671	0.113594	1.1e-257
SORT1	rs61394658	Q99523	1	109330668	A	G	-0.186534	0.00890252	0.226615	1.77e-97
FABP3	rs61780805	P05413	1	31404204	T	C	-0.191542	0.0162131	0.0477772	3.3e-32
ACADM	rs61797339	P11310	1	75724261	T	G	0.142001	0.00828067	0.308149	6.45e-66
FCRLB	rs61801180	Q6BAA4	1	161718974	C	G	1.36339	0.0157537	0.0614433	0
SPRR3	rs61811427	Q9UBC9	1	152995943	T	C	0.239748	0.00704024	0.551482	3.56e-254
CR2	rs61821113	P20023	1	207423119	T	C	-0.282721	0.0114639	0.113731	2.75e-134
FCER1A	rs61828219	P12319	1	159288851	A	C	0.174466	0.0102656	0.165612	8.91e-65
EFCAB2	rs61844237	Q5VUJ9	1	244970360	C	G	-0.384352	0.00762777	0.469417	0
C8B	rs626457	P07358	1	56941811	T	C	0.5192	0.0078661	0.329731	0
ROR1	rs6588083	Q01973	1	64148328	C	T	-0.393548	0.0097679	0.170359	0
RABGAP1L	rs6661868	Q5R372	1	174107629	G	A	0.0920795	0.00941468	0.201387	1.37e-22
F3	rs6666213	P13726	1	94808809	G	A	0.184699	0.00720738	0.37292	7.76e-145
SLC16A1	rs6670866	P53985	1	112886205	G	A	-0.0618751	0.00775414	0.561411	1.47e-15
CD34	rs6671850	P28906	1	207884455	T	C	0.12253	0.0150618	0.0639804	4.11e-16
DRAXIN	rs6679089	Q8NBI3	1	11692083	A	G	-0.604676	0.0162181	0.0558693	2.98e-304
HSPG2	rs6684152	P98160	1	21821271	G	A	-0.17479	0.00809503	0.293763	2.12e-103
MYOM3	rs6700245	Q5VTT5	1	24090925	C	T	-0.106631	0.00999438	0.146744	1.42e-26
CR1	rs679515	P17927	1	207577223	C	T	-0.539613	0.00977718	0.825544	0
SV2A	rs68144650	Q7L0J3	1	149922553	C	A	-0.296097	0.0140832	0.0802155	3.89e-98
NEXN	rs71590706	Q0ZGT2	1	77966974	A	AT	-0.148578	0.014005	0.0763652	2.71e-26
GPA33	rs72689400	Q99795	1	167068982	A	C	-0.678569	0.0286675	0.0162377	7.29e-124
PLEKHO1	rs72692857	Q53GL0	1	150029674	C	T	0.0781059	0.00995665	0.165427	4.34e-15
AMY1A_AMY1B_AMY1C	rs72694438	P0DUB6,P0DTE7,P0DTE8	1	103822256	A	G	0.403289	0.00966062	0.206807	0
BOLA1	rs72708157	Q9Y3E2	1	149903054	A	G	-0.192324	0.0135773	0.0818024	1.51e-45
CFHR5	rs72732234	Q9BXR6	1	196334759	C	T	-1.58898	0.0295918	0.0172671	0
CFH	rs731557	P08603	1	196735885	A	C	0.421186	0.00968701	0.193965	0
TACSTD2	rs7333	P09758	1	58575548	T	C	-0.906705	0.0106278	0.164263	0
CD164L2	rs734725	Q6UWJ8	1	27383368	T	G	0.792298	0.0138758	0.0861948	0
IL22RA1	rs7355101	Q8N6P7	1	24124595	T	A	-0.317523	0.00960501	0.195369	1.19e-239
SARG	rs74441312	Q9BW04	1	207032059	G	T	0.263385	0.0282371	0.0185645	1.08e-20
LEFTY2	rs748667196	O00292	1	225887710	G	GC	-0.712847	0.00739252	0.370311	0
CREG1	rs7513428	O75629	1	167546035	C	T	-0.254494	0.00988307	0.84085	3.18e-146
CEP85	rs751511889	Q6P2H3	1	26310727	T	TAAA	0.13154	0.0134966	0.9094	1.92e-22
FCRL3	rs7522061	Q96P31	1	157698600	C	T	0.964697	0.00768259	0.483058	0
TTF2	rs75261221	Q9UNY4	1	117062233	G	A	0.784334	0.0172032	0.0522167	0
DNAJC6	rs7527768	O75061	1	65292353	G	A	0.0794664	0.00759324	0.584923	1.25e-25
GBP2	rs7531439	P32456	1	89088541	C	A	0.124449	0.00946279	0.790467	1.67e-39
SLAMF1	rs7535367	Q13291	1	160668460	T	G	-0.144706	0.0110172	0.139232	2.09e-39
GIPC2	rs7537908	Q8TF65	1	78053255	G	A	-0.31388	0.00896857	0.206053	2.43e-268
SELE	rs7538317	P16581	1	169738435	G	C	-0.0946649	0.00657872	0.655529	6.02e-47
TGFB2	rs7538934	P61812	1	218521007	T	C	0.196627	0.0118193	0.11871	3.82e-62
LDLRAP1	rs75446219	Q5SW96	1	25551001	T	C	0.178848	0.0202296	0.0357501	9.49e-19
SEMA6C	rs758673791	Q9H3T2	1	151126711	T	TAGAA	0.111192	0.00929233	0.780703	5.36e-33
ADAMTSL4	rs758689051	Q6UY14	1	150783393	T	G	-2.56921	0.0984069	0.00175501	2.96e-150
NID1	rs76183323	P14543	1	236067017	A	G	-0.761636	0.0383494	0.0105936	8.95e-88
ANGPTL3	rs763015008	Q9Y5C1	1	62508787	T	TTTAC	-0.289976	0.00723506	0.352834	0
NIT1	rs76502631	Q86X76	1	161118210	A	G	-0.726221	0.022693	0.0283686	1.02e-224
CTSS	rs771911677	P25774	1	150715890	A	AAT	-0.440767	0.0084536	0.474965	0
PKLR	rs77350683	P30613	1	155514639	C	T	-0.363653	0.0148554	0.0677928	2.44e-132
EGLN1	rs77466488	Q9GZT9	1	231488623	G	A	0.337123	0.0198162	0.0355317	6.64e-65
AMY2A	rs78245241	P04746	1	103793104	G	T	-0.963789	0.0211146	0.0366468	0
FASLG	rs79419452	P48023	1	172703333	A	T	-0.0994035	0.00932009	0.156238	1.48e-26
CTBS	rs79723172	Q01459	1	84547012	A	G	1.37781	0.0213593	0.0299906	0
REG4	rs79795228	Q9BYZ8	1	119816663	A	C	0.633474	0.0277576	0.0173365	2.8e-115
CHIT1	rs872583	Q13231	1	203215638	C	T	-1.09207	0.00902372	0.203021	0
EPHA2	rs924204	P29317	1	16187431	G	A	-0.132954	0.00739711	0.59009	3.12e-72
TINAGL1	rs945214	Q9GZM7	1	31581704	G	A	-0.0848373	0.00768973	0.61373	2.66e-28
SDCCAG8	rs953492	Q86SQ7	1	243307890	G	A	0.202525	0.00739905	0.533965	5.96e-165
S100A16	rs9700928	Q96FQ6	1	153612510	C	A	-0.103526	0.007787	0.486153	2.48e-40
CD160	rs9728526	O95971	1	145718303	A	G	-0.394481	0.00753567	0.439556	0
PDCD1	rs1011514130?	Q15116	2	241859600	C	CG	-0.295933	0.00925721	0.203213	3.05e-224
SESTD1	rs10170520	Q86VW0	2	179229886	T	A	-0.103644	0.00808006	0.329103	1.16e-37
EIF2AK2	rs10187017	P19525	2	37159588	C	T	0.149572	0.00750335	0.472652	2.06e-88
MERTK	rs10188640	Q12866	2	111983520	A	G	-0.265631	0.00739273	0.625694	9.89e-283
IL18R1	rs10190555	Q13478	2	102377596	G	A	-0.897997	0.00889522	0.774099	0
PECR	rs10197542	Q9BY49	2	216039171	C	A	-0.454245	0.0125625	0.1044	2.7e-286
NMI	rs1048135	Q13287	2	151282902	A	G	-0.453055	0.00755673	0.472245	0
COL6A3	rs1050785	P12111	2	237324109	A	C	0.091672	0.00761966	0.600759	2.44e-33
VWC2L	rs10932542	B2RUY7	2	214526257	A	G	0.0990683	0.00864412	0.241207	2.08e-30
EPHA4	rs10932916	P54764	2	221525251	A	G	0.139457	0.00715646	0.514138	1.42e-84
REG1A	rs11126696	P05451	2	79096762	G	A	0.251008	0.00755	0.618127	2.33e-242
REG1B	rs11126696	P48304	2	79096762	G	A	0.344564	0.00755678	0.618673	0
TP53I3	rs1134516	Q53FA7	2	24119662	A	G	-0.596436	0.0103921	0.158623	0
MAP2	rs113770841	P11137	2	209496143	C	G	0.435438	0.0306032	0.015139	6.1e-46
ACP1	rs11553746	P24666	2	272203	T	C	-0.378572	0.00788117	0.354916	0
HNMT	rs11558538	P50135	2	138002079	T	C	-1.11656	0.0118907	0.108184	0
DNPEP	rs115897075	Q9ULA0	2	219385510	C	G	0.329899	0.0279799	0.0181815	4.36e-32
NAGK	rs11680831	Q9UJ70	2	71065392	C	T	-0.222962	0.00793539	0.342298	1.06e-173
MATN3	rs11694716	O15232	2	20007858	A	G	-0.563749	0.00788355	0.636409	0
IL1RL1	rs12470864	Q01638	2	102309902	A	G	-0.688545	0.00714748	0.390602	0
ALPP	rs12478529	P05187	2	232421944	T	C	0.505569	0.00873697	0.234738	0
FN1	rs1250259	P02751	2	215435759	A	T	0.447594	0.00847239	0.736506	0
RNF149	rs12621632	Q8NC42	2	101280863	T	C	0.280815	0.00761526	0.40646	1.15e-297
ATRAID	rs1275530	Q6UW56	2	27209679	G	A	-0.278873	0.00811349	0.707122	6.73e-259
FRZB	rs13009	Q92765	2	182834637	T	C	-0.816929	0.0136228	0.0815478	0
MITD1	rs13009147	Q8WV92	2	99187535	G	T	-0.075435	0.00791199	0.65241	1.51e-21
DPP4	rs13015258	P27487	2	162074215	G	T	-0.228501	0.00750186	0.621154	9.02e-204
CD28	rs13406632	P10747	2	203784615	C	G	-0.260668	0.0100966	0.167567	5.64e-147
IL36G	rs13410389	Q9NZH8	2	112980446	A	G	-0.106617	0.0103766	0.161678	9.16e-25
ARHGAP25	rs13413887	P42331	2	68769536	G	A	0.105748	0.00888962	0.758171	1.25e-32
PTRHD1	rs138426814	Q6GMV3	2	24790533	C	T	-1.14531	0.115565	0.0010697	3.75e-23
UXS1	rs138588539	Q8NBZ7	2	106188136	CT	C	0.175172	0.0140849	0.0781473	1.65e-35
METAP1D	rs138869820	Q6UB28	2	172066280	A	G	-0.812331	0.0928181	0.00166384	2.1e-18
CCL20	rs1395338	P78556	2	227783607	A	G	0.0934663	0.00762913	0.60053	1.65e-34
EDAR	rs140661471	Q9UNE0	2	108987283	A	G	1.65969	0.0318064	0.0136782	0
RBKS	rs140948699	Q9H477	2	27858572	G	C	-1.81189	0.0385037	0.00912298	0
INPP1	rs141472596	P49441	2	190286791	G	A	-1.55345	0.103789	0.00150102	1.2e-50
MSTN	rs143242500	O14793	2	190060135	G	A	0.786304	0.0867052	0.00201601	1.2e-19
EFHD1	rs146096867	Q9BUP0	2	232655869	T	C	0.324893	0.0130347	0.0839956	3.97e-137
VIT	rs1468810	Q6UXI7	2	36766797	A	C	-0.432223	0.00686633	0.586181	0
REG3A	rs147616162	Q06141	2	79168385	A	T	0.406934	0.0153062	0.0589184	9.77e-156
TXNDC9	rs147732775	O14530	2	99498621	A	G	0.251055	0.036795	0.0110729	8.91e-12
RALB	rs148102406	P11234	2	120277463	TGTGA	T	-0.116842	0.00835068	0.683452	1.75e-44
DARS1	rs149170955	P14868	2	135933930	A	G	-0.954211	0.0891773	0.00191893	1.02e-26
FKBP7	rs1559379841	Q9Y680	2	178478419	C	CTTTT	-0.76397	0.0653828	0.00346916	1.53e-31
EHBP1	rs1573442252	Q8NDI1	2	62508564	A	AATTAT	-0.25967	0.0117731	0.888699	8.34e-108
INHBB	rs17050272	P09529	2	120548864	A	G	0.364573	0.00749325	0.411938	0
DPP10	rs17355498	Q8N608	2	115180348	T	G	-0.261049	0.00746081	0.495596	3.27e-268
C2orf69	rs17629007	Q8N8R5	2	199856832	C	T	0.253144	0.021779	0.0321955	3.14e-31
TGFA	rs17639251	P01135	2	70549149	C	T	0.17467	0.0115963	0.119307	2.85e-51
CD207	rs17718987	Q9UJ71	2	70833805	C	G	0.473255	0.00806696	0.325106	0
PROC	rs1799810	P04070	2	127418464	T	A	-0.198888	0.0071089	0.426531	3.07e-172
MTHFD2	rs183347927	P13995	2	74693521	A	G	1.94542	0.0792411	0.00263992	4.26e-133
CRIM1	rs201258494	Q9NZV1	2	36356199	TGCG	T	-0.152987	0.00926611	0.191898	3.09e-61
SNED1	rs2074822	Q8TER0	2	241034872	A	G	-0.124634	0.00763968	0.49288	7.85e-60
GALNT3	rs2116546	Q14435	2	165867023	C	T	-0.38921	0.00826425	0.297937	0
FABP1	rs2241883	P07148	2	88124547	C	T	-0.236988	0.00795681	0.306829	6.25e-195
NRP2	rs2289023	O60462	2	205121597	G	A	-0.202243	0.00865767	0.226779	1.09e-120
B3GNT7	rs2290130	Q8NFL0	2	231398416	A	G	-0.746562	0.00870357	0.229632	0
KHK	rs2304681	P50053	2	27092384	A	G	-0.428219	0.00780866	0.370574	0
IL1R2	rs2310170	P27930	2	101999692	G	T	-0.516637	0.00753979	0.399511	0
CGREF1	rs2384572	Q99674	2	27101883	T	G	-0.56091	0.00763461	0.625161	0
CD302	rs2556106	Q8IX05	2	159798013	T	G	-0.419387	0.0107109	0.872712	0
ITGAV	rs2595391	P06756	2	186667646	G	T	0.228576	0.0114946	0.108138	5.42e-88
RPE	rs2723211	Q96AT9	2	210015768	A	G	0.0569095	0.00760433	0.446918	7.22e-14
REG3G	rs2861742	Q6UW15	2	79080691	G	A	-0.287482	0.00870541	0.746619	3.76e-239
DTYMK	rs28630677	P23919	2	241686546	T	C	-0.138417	0.018518	0.0420827	7.74e-14
CD8A	rs3020726	P01732	2	86789383	G	A	0.362018	0.0099016	0.160963	1.17e-292
BMP10	rs34008398	O95393	2	68866281	A	G	-2.01935	0.0321256	0.0128062	0
DNER	rs34412673	Q8NFT8	2	229727643	T	A	-0.280264	0.00791054	0.331787	6.07e-275
C1QL2	rs34475538	Q7Z5L3	2	119160689	A	G	-0.278571	0.00901313	0.202466	9.55e-210
CRYGD	rs34570682	P07320	2	208114213	A	G	-0.709839	0.008131	0.309744	0
CASP8	rs34841024	Q14790	2	201286417	G	T	0.310055	0.0107477	0.136282	5.28e-183
MARCO	rs35288880	Q9UEW3	2	118970896	T	C	-0.340352	0.00997418	0.163237	3.33e-255
VAMP8	rs3731828	Q9BV40	2	85579143	T	C	-0.173206	0.00843186	0.283087	9.1e-94
HPCAL1	rs375285744	P37235	2	10336102	C	T	0.218967	0.0106036	0.149007	9.73e-95
POMC	rs3754861	P01189	2	25170853	C	A	0.144755	0.0144099	0.0708338	9.61e-24
EFEMP1	rs3791679	Q12805	2	55869757	G	A	0.226222	0.00822244	0.22632	1.24e-166
FAM171B	rs3886170	Q6P995	2	186692567	T	C	-0.376972	0.0084636	0.278749	0
IL1R1	rs3917238	P14778	2	102156623	T	C	-0.183822	0.00808051	0.300696	1.47e-114
IL1RL2	rs3917265	Q9HB29	2	102162001	C	T	-0.437368	0.00729339	0.543441	0
TGOLN2	rs4247303	O43493	2	85326957	A	G	-0.714787	0.00746313	0.482066	0
VSNL1	rs446947	P62760	2	17531429	T	A	0.313056	0.00753895	0.276402	0
FAP	rs4664454	Q12884	2	162214651	G	C	1.0747	0.0368348	0.0100624	3.88e-187
QPCT	rs4670696	Q16769	2	37372820	C	A	-0.884485	0.0246965	0.0235819	6.65e-281
IGFBP2	rs4674100	P18065	2	216615701	A	G	-0.0700512	0.00858953	0.292765	3.48e-16
COL3A1	rs540608250	P02461	2	188992726	G	A	1.33549	0.0787145	0.00277037	1.46e-64
IMMT	rs547695713	Q16891	2	86191747	C	CAAAAA	-0.115922	0.007423	0.54512	5.61e-55
AGXT	rs55649245	P21549	2	240854128	A	G	-0.287678	0.00802437	0.310011	1.8e-281
COMMD1	rs55677935	Q8N668	2	62000878	T	C	-0.672825	0.0296295	0.0173823	3.74e-114
IL1RN	rs55709272	P18510	2	113109711	C	T	-0.213196	0.0075923	0.439005	1.69e-173
STAMBP	rs559935910	O95630	2	73889990	A	G	-0.898898	0.107926	0.00161867	8.17e-17
EHD3	rs592039	Q9NZN3	2	31258101	A	G	-0.192828	0.00851003	0.708652	1.14e-113
LRRFIP1	rs62183645	Q32MZ4	2	237657250	A	T	0.0708423	0.00894947	0.218389	2.46e-15
SCLY	rs62196005	Q96I15	2	238098489	T	A	0.194452	0.00809106	0.275143	1.26e-127
MCFD2	rs6419615	Q8NI22	2	46925152	C	G	-0.145544	0.0083383	0.707134	3.16e-68
ITGB6	rs6432601	P18564	2	160121432	G	A	0.288924	0.00777655	0.692505	3.89e-302
VAMP5	rs6547623	O95183	2	85574841	A	T	0.0837949	0.0083467	0.299547	1.02e-23
EIF2AK3	rs6547787	Q9NZJ5	2	88630218	G	T	-0.120734	0.00797025	0.340104	7.79e-52
ITGA6	rs6714597	P23229	2	172473758	C	T	0.230878	0.00815226	0.308181	1.92e-176
MCEE	rs6716795	Q96PE7	2	71137493	C	T	-0.187561	0.00766861	0.536033	4.1e-132
ERBB4	rs6735267	Q15303	2	212539139	T	C	0.21909	0.00830685	0.26881	2.69e-153
PLB1	rs6753929	Q6P1J6	2	28539114	C	G	-0.986633	0.00825383	0.253419	0
HS6ST1	rs6761320	O60243	2	128292780	T	C	-0.209891	0.0075067	0.428358	4.92e-172
SERPINE2	rs68066031	P07093	2	224015781	C	T	-0.631676	0.00901928	0.229862	0
CAPG	rs6886	P40121	2	85394936	C	T	-0.871962	0.00790727	0.667355	0
MDH1	rs71422399	P40925	2	63986743	T	C	0.0915329	0.00840294	0.265186	1.25e-27
GALNT5	rs714649	Q7Z7M9	2	157284580	T	G	-0.940726	0.02784	0.0181911	2.73e-250
DPY30	rs72794684	Q9C005	2	31761476	G	A	0.132868	0.0175353	0.0484715	3.53e-14
DBI	rs72833212	P07108	2	119378891	G	T	-0.326142	0.00941493	0.20501	6.12e-263
ADAM23	rs72933203	O75077	2	206446625	A	T	0.877846	0.0123747	0.102978	0
LY75	rs72957586	O60449	2	159906176	A	G	0.934393	0.00764454	0.557528	0
NFU1	rs74637005	Q9UMS0	2	69423598	A	G	-0.328022	0.0206148	0.0366262	5.24e-57
GORASP2	rs753954550	Q9H8Y8	2	170968668	T	TAAAGG	0.057563	0.00830602	0.292506	4.2e-12
SEMA4C	rs756513821	Q9C0C4	2	95553269	G	A	-1.04402	0.126093	0.00112176	1.23e-16
SPRED2	rs7569084	Q7Z698	2	65429835	T	C	-0.0724007	0.00773413	0.585627	7.88e-21
TFPI	rs7576066	P10646	2	187479054	A	G	0.347326	0.00796556	0.294146	0
CASP10	rs7576306	Q92851	2	201209805	G	A	0.182126	0.00761951	0.494425	2.88e-126
GNLY	rs7577293	P22749	2	85708159	T	C	0.707629	0.00888253	0.230696	0
GPC1	rs77078946	P35052	2	240464000	G	T	0.505543	0.0114155	0.114114	0
HS1BP3	rs77551133	Q53T59	2	20641063	A	G	-0.865944	0.0466514	0.00668846	6.52e-77
INPP5D	rs776060558	Q92835	2	233205886	C	CT	-0.212173	0.00933227	0.191639	2e-114
KYNU	rs78189771	Q16719	2	142878213	G	A	0.57023	0.0170881	0.0476968	3.74e-244
CHAC2	rs78694551	Q8WUX2	2	53751676	G	A	-0.149236	0.00851316	0.269597	8.46e-69
FKBP1B	rs872169	P68106	2	24036318	G	C	-0.254938	0.00934126	0.204868	5.33e-164
IL36A	rs895497	Q9UHA7	2	113005998	G	A	-0.0625207	0.00846421	0.70345	1.51e-13
SDC1	rs907866	P18827	2	20171619	A	G	0.130616	0.00734184	0.447414	8.35e-71
TBC1D23	rs1036770	Q9NUY8	3	100299871	T	C	-0.153761	0.00763107	0.584655	2.73e-90
SUMF1	rs10494172	Q8NBK3	3	4368935	C	G	-0.110041	0.00773454	0.494345	6.22e-46
GP5	rs10638925	P40197	3	194399020	CCATAAA	C	-0.136823	0.00917225	0.22877	2.55e-50
MST1	rs11130213	P26927	3	49674864	T	C	-1.05058	0.00844529	0.291155	0
TDGF1	rs112481213	P13385	3	46577748	A	T	1.31925	0.00904928	0.240302	0
MUC13	rs1127233	Q9H3R2	3	124908177	G	T	0.244474	0.00859975	0.262044	9.1e-178
LZTFL1	rs1129183	Q9NQ48	3	45828480	T	C	-0.266358	0.0141222	0.077681	2.39e-79
FSTL1	rs1147707	Q12841	3	120450401	T	C	-0.149402	0.0078955	0.394776	7.46e-80
FETUB	rs114780909	Q9UGM5	3	186642466	A	T	-2.13914	0.0403146	0.00893746	0
HYAL1	rs116482870	Q12794	3	50302191	T	C	-0.548913	0.0155165	0.0623473	3.99e-274
SHISA5	rs11706087	Q8N114	3	48502103	C	T	-0.391984	0.0232888	0.024732	1.44e-63
SERPINI1	rs11717419	Q99574	3	167746724	A	G	0.461805	0.00890009	0.221005	0
MANF	rs11721253	P55145	3	51513203	G	A	0.098207	0.0109978	0.86477	4.27e-19
LAMP3	rs11921884	Q9UQV4	3	183110457	T	G	0.232694	0.0075188	0.649115	2.69e-210
PTH1R	rs121434601	Q03431	3	46898097	T	C	2.25921	0.073702	0.00265918	2.39e-206
ACY1	rs121912698	Q03154	3	51988821	T	C	-1.69191	0.0537128	0.00440744	8.93e-218
DCBLD2	rs12487717	Q96PD2	3	98886163	A	G	-1.09115	0.0321138	0.0130819	4.79e-253
FAM3D	rs12493131	Q96BQ1	3	58664251	G	T	0.491741	0.0109208	0.903715	0
DAG1	rs1255185263	Q14118	3	49452394	C	CA	0.0604033	0.00821737	0.304574	1.97e-13
CLEC3B	rs13065490	P05452	3	45015616	T	A	0.237963	0.00838984	0.269137	5.74e-177
FHIT	rs13070475	P49789	3	59983610	A	G	0.0893594	0.00798745	0.644227	4.7e-29
BTD	rs13078881	P43251	3	15645186	C	G	-1.61833	0.0183925	0.0432858	0
CPB1	rs13318853	P15086	3	148844612	A	G	0.128591	0.00864128	0.23729	4.38e-50
AMOTL2	rs1353778	Q9Y2J4	3	134369601	T	A	0.0610168	0.00781582	0.612658	5.86e-15
SLMAP	rs1354034	Q14BN4	3	56815721	C	T	0.0708596	0.00758632	0.604628	9.59e-21
APOD	rs139828053	P05090	3	195572021	C	T	-0.536629	0.0220963	0.0313123	2.76e-130
ADIPOQ	rs143257534	Q15848	3	186834099	T	C	-0.614829	0.0204078	0.0259864	2.14e-199
PODXL2	rs1487175345?	Q9NZ53	3	127629383	T	TGCGGCGCCGCCGGGAGCGCGCGTGTCCCGGCCGGGCC	-1.10983	0.0323211	0.0136086	2.14e-258
RPL14	rs148850234	P50914	3	40445374	T	C	-0.118252	0.0173071	0.0523213	8.34e-12
NUDT16	rs150437674	Q96DE0	3	131382112	G	C	-1.21109	0.0357641	0.0112653	2.31e-251
PRKAR2A	rs151304617	P13861	3	49310756	G	A	-1.66704	0.115015	0.00129212	1.32e-47
ACAA1	rs156265	P09110	3	38129319	G	C	-0.125267	0.0108057	0.144316	4.49e-31
CNTN4	rs163352	Q8IWV2	3	3056357	C	G	-0.31554	0.00950592	0.814869	1.31e-241
CD200R1	rs16860233	Q8TD46	3	112923275	T	C	1.82541	0.0196941	0.0389159	0
CPOX	rs1729988	P36551	3	98599549	T	C	-0.156986	0.0112786	0.131005	4.86e-44
TIMP4	rs184262	Q99727	3	12093240	G	A	0.447192	0.00950942	0.828066	0
ITGB5	rs185447638	P18084	3	124807869	A	G	0.29693	0.0269316	0.0187422	2.88e-28
AHSG	rs1900618	P02765	3	186620346	T	C	0.676062	0.00791866	0.640071	0
CD86	rs192337168	P42081	3	122099081	T	G	-1.36868	0.0741862	0.00254844	5.28e-76
IL20RB	rs1941718773	Q6UXL0	3	136979649	C	CTG	0.116913	0.00792604	0.413793	3.05e-49
NIT2	rs200416332	Q9NQR4	3	100339149	A	G	-1.26408	0.0944286	0.00158223	7.24e-41
NAA80	rs201512291	Q93015	3	50297031	A	G	-0.718895	0.0473509	0.00648151	4.63e-52
SUSD5	rs2030808920?	O60279	3	33149521	G	GC	-0.491384	0.00899689	0.810772	0
RBP1	rs2071387	P09455	3	139538761	G	A	0.136671	0.00997682	0.182421	1.03e-42
CDCP1	rs2276862	Q9H5V8	3	45146293	G	C	-0.302893	0.00869495	0.171792	7.06e-266
LRIG1	rs2306272	Q96JA1	3	66384219	C	T	-0.858309	0.00820763	0.288171	0
CD200	rs2399420	P41217	3	112350918	A	C	0.273824	0.0123598	0.902539	9.46e-109
ITIH4	rs2710331	Q14624	3	52803839	C	T	0.247734	0.00764338	0.341973	1.88e-230
RBP2	rs295469	P50120	3	139494058	A	G	-0.0679184	0.00772362	0.378483	1.45e-18
OSTN	rs34711532	P61366	3	191131788	CG	C	-0.105844	0.00875095	0.729144	1.12e-33
GHRL	rs34911341	Q9UBU3	3	10289835	T	C	1.41936	0.0469503	0.00601015	9.23e-201
ALCAM	rs34926152	Q13740	3	105545332	T	G	-0.30284	0.0159911	0.0485333	5.54e-80
SETMAR	rs35083095	Q53H47	3	4362134	C	T	-0.216344	0.00726973	0.493427	1.3e-194
CCDC50	rs35380043	Q8IVM0	3	191369951	T	A	-0.419415	0.0176004	0.0481582	1.64e-125
CMC1	rs370517451	Q7Z7K0	3	28241610	A	G	-0.31394	0.0336111	0.0145748	9.6e-21
HCLS1	rs3732410	P14317	3	121696873	C	T	0.0946348	0.00885171	0.225117	1.12e-26
ABHD14B	rs373373105	Q96IU4	3	51970081	CG	C	-1.45028	0.0357727	0.012045	0
ROBO1	rs3773244	Q9Y6N7	3	78735620	A	G	0.236241	0.00927302	0.196871	3.62e-143
MELTF	rs3773862	P08582	3	197012667	T	C	-0.408307	0.00750205	0.45284	0
PDIA5	rs3804749	Q14554	3	123114156	T	C	-0.24929	0.00790901	0.593133	4.67e-218
TOP2B	rs3806631	Q02880	3	25665355	T	A	0.0978074	0.00947288	0.199832	5.43e-25
TFRC	rs3817672	P02786	3	196073940	T	C	-0.524468	0.00751123	0.563332	0
BOC	rs3856718	Q9BWV1	3	113277371	A	G	0.207404	0.0100539	0.170808	1.5e-94
CLSTN2	rs41265459	Q9H4D0	3	140448648	A	T	2.28294	0.0459328	0.00668155	0
CNTN3	rs4677414	Q9P232	3	74557869	G	A	-0.511985	0.0136916	0.929147	4.85e-306
ST6GAL1	rs4686837	P15907	3	187021889	A	G	-0.179738	0.00794676	0.31276	2.9e-113
GASK1A	rs493412	Q9UFP1	3	43084913	T	C	0.729599	0.00801419	0.629457	0
PROS1	rs528128538	P07225	3	93868695	T	C	-0.994501	0.0679412	0.00300003	1.61e-48
SEMA3F	rs554375669	Q13275	3	50143912	CT	C	-0.176314	0.00981412	0.207154	3.64e-72
PRRT3	rs55847233	Q5FWE3	3	9949417	G	C	-0.212683	0.00867722	0.248502	1.14e-132
PTX3	rs56025932	P26022	3	157438069	C	A	-0.150146	0.0188276	0.042664	1.53e-15
CD80	rs56078908	P33681	3	119567674	T	A	0.60458	0.0117337	0.106045	0
TGFBR2	rs56388355	P37173	3	30139908	AG	A	0.0514973	0.00761902	0.402492	1.39e-11
THPO	rs6141	P40225	3	184372478	T	C	0.062216	0.00758178	0.531973	2.29e-16
HEG1	rs6438868	Q9ULI3	3	125009628	G	C	0.108951	0.00725694	0.617312	6.01e-51
RARRES1	rs6441224	P49788	3	158732628	C	T	0.457261	0.00769158	0.524905	0
SERPINI2	rs6444344	O75830	3	167460546	A	G	0.509246	0.00999418	0.12382	0
IL1RAP	rs6444442	Q9NPH3	3	190628271	G	A	-1.4006	0.010261	0.845828	0
IL17RB	rs6445607	Q9NRM6	3	53843122	T	G	-0.807154	0.00784021	0.624681	0
CCDC80	rs6772337	Q76M96	3	112643341	G	A	-0.0698784	0.00711606	0.623862	9.25e-23
ITIH1	rs678	P19827	3	52786965	T	A	-0.140238	0.00796245	0.35717	1.98e-69
LXN	rs6785524	Q9BS40	3	158619442	A	C	-0.167323	0.00753387	0.525276	2.79e-109
TIGIT	rs6792290	Q495A1	3	114294347	G	C	0.0951619	0.00846903	0.289538	2.7e-29
MASP1	rs698090	P48740	3	187246512	T	C	0.213134	0.00765103	0.644283	8.87e-171
BCHE	rs73165060	P06276	3	165763630	A	C	-0.584797	0.0089911	0.209542	0
MGLL	rs7578	Q99685	3	127689396	A	G	0.0601836	0.00752535	0.557246	1.27e-15
TWF2	rs7622851	Q6IBS0	3	52299655	G	C	0.0567099	0.00749411	0.497754	3.81e-14
FBLN2	rs7623097	P98095	3	13571564	G	A	-1.56312	0.0460695	0.0063026	2.44e-252
GLB1	rs7637133	P16278	3	33097271	A	C	0.228402	0.00739119	0.616044	1.13e-209
ITPR1	rs76604555	Q14643	3	4814601	A	G	-0.137779	0.0117435	0.122141	8.7e-32
IL5RA	rs77400868	Q01344	3	3109280	G	A	0.516923	0.0109879	0.133275	0
ROBO2	rs775722	Q9HCK4	3	77594465	C	T	-0.103074	0.00713395	0.446294	2.57e-47
SPINK8	rs78159520	P0C7L1	3	48307533	C	T	-0.460983	0.00839867	0.314354	0
TNFSF10	rs79287178	P50591	3	172576710	A	G	-0.536549	0.0217036	0.0301806	6.25e-135
ERC2	rs79784038	O15083	3	56099639	C	G	-0.169855	0.0246018	0.0256318	5.05e-12
MME	rs79837905	P08473	3	155067802	G	A	-0.107067	0.0133847	0.0799213	1.25e-15
TF	rs8177247	P02787	3	133760655	G	T	0.32877	0.00786269	0.342243	0
CHL1	rs931679	O00533	3	217842	A	T	0.536467	0.0133718	0.0870393	0
LRRN1	rs9839475	Q6UXK5	3	3766094	A	G	0.81117	0.00800364	0.348507	0
CHCHD6	rs9863101	Q9BRQ6	3	126689461	C	T	-0.305642	0.00990836	0.172707	6.17e-209
CRELD1	rs9878047	Q96HD1	3	9943773	C	T	0.832059	0.00867344	0.248973	0
ITIH3	rs9881468	Q06033	3	52794612	T	C	0.310498	0.00749889	0.343107	0
HRG	rs9898	P04196	3	186672838	T	C	0.501279	0.00797429	0.328971	0
PSAPL1	rs10014338	Q6NUJ1	4	7432880	A	C	0.630218	0.00945193	0.184471	0
CFI	rs10033900	P05156	4	109737911	C	T	0.216076	0.00737671	0.516267	1.32e-188
NAAA	rs112197434	Q02083	4	75932965	T	A	-0.668907	0.00876581	0.233682	0
SEC31A	rs11541628	O94979	4	82844452	A	C	-0.3095	0.0242434	0.025286	2.53e-37
CXCL10	rs11548618	P02778	4	76022794	A	G	1.72978	0.043722	0.00682463	0
PF4	rs11574452	P02776	4	73980944	A	C	-0.200965	0.0184052	0.0450877	9.36e-28
CYTL1	rs11722554	Q9NRR1	4	5015156	A	G	-1.31722	0.0188905	0.0379377	0
LYAR	rs11723339	Q9NX58	4	4270159	T	C	-0.0546209	0.0078957	0.620695	4.59e-12
SLIT2	rs1185160	O94813	4	20198728	T	G	-0.0613791	0.00842192	0.700508	3.15e-13
PDGFC	rs12499706	Q9NRA1	4	156174698	G	C	-0.0912697	0.00860185	0.274729	2.66e-26
AFP	rs12506899	P02771	4	73453566	G	T	-0.186045	0.00713109	0.396859	4.83e-150
FGF5	rs12509595	P12034	4	80261400	C	T	0.682078	0.00783308	0.293417	0
ADD1	rs1263339	P35611	4	2916247	C	G	-0.17659	0.00933079	0.186454	7.04e-80
KLB	rs13103023	Q86Z14	4	39455997	A	G	-0.761617	0.00796867	0.327613	0
CXCL9	rs13118503	Q07325	4	75939317	T	C	-0.149477	0.00804664	0.241048	4.99e-77
GC	rs1352846	P02774	4	71752058	G	A	1.20212	0.00830944	0.2923	0
PCDH7	rs1374657	O60245	4	30835521	T	C	-0.11607	0.00827151	0.283498	9.86e-45
FGA	rs140473879	P02671	4	154557913	T	C	-1.30656	0.0612866	0.00378442	7.59e-101
LRPAP1	rs143486729	P30533	4	3523929	A	G	-0.550285	0.0178503	0.033849	1.11e-208
GALNT7	rs144873913	Q86SF2	4	173314153	A	C	-0.855181	0.0766961	0.00234098	7.14e-29
S100P	rs1451838117?	P25815	4	6685222	T	TG	-0.564695	0.0170499	0.0521612	1.52e-240
ANXA3	rs146728751	P12429	4	78579081	A	G	-1.22186	0.0931619	0.00159316	2.68e-39
TMPRSS11D	rs148060334	O60235	4	67839994	G	A	-0.342296	0.0200742	0.0355813	3.4e-65
ART3	rs1491163476	Q13508	4	76109245	C	CT	0.262836	0.00697422	0.425859	0
CPE	rs1550270	P16870	4	165340648	C	T	0.255847	0.00825542	0.300855	7.03e-211
CXCL6	rs16850073	P80162	4	73838282	T	C	0.559728	0.00780473	0.375537	0
AREG	rs1691273	P15514	4	74457928	T	C	-0.177292	0.00815605	0.692133	9.08e-105
FABP2	rs17009129	P12104	4	119359462	T	C	-0.212769	0.00799018	0.325101	3.15e-156
MEPE	rs17013212	Q9NQ76	4	87832908	T	C	-0.182446	0.0103391	0.136616	1.09e-69
NFKB1	rs17032705	P19838	4	102511817	A	G	0.114895	0.00767473	0.398157	1.14e-50
HADH	rs17038246	Q16836	4	107978592	T	C	0.105739	0.0139974	0.0809598	4.21e-14
IGFBP7	rs1718860	Q16270	4	57083351	A	G	-0.3717	0.00795921	0.733156	0
SCRG1	rs1739361193?	O75711	4	173389536	A	AAAAC	0.119329	0.00708608	0.373718	1.24e-63
SOD3	rs1799895	P08294	4	24800212	G	C	2.30084	0.0324369	0.0119215	0
ADH4	rs1800759	P08319	4	99144358	G	T	0.130044	0.00746332	0.613069	5.38e-68
DMP1	rs187930321	Q13316	4	87650088	C	A	0.715104	0.0975203	0.00151589	2.25e-13
PPBP	rs202224981	P02775	4	73987512	T	C	-1.17972	0.0919144	0.00165985	1.04e-37
CXCL13	rs2053526	O43927	4	77504875	G	A	-0.054512	0.00770465	0.397441	1.49e-12
KIT	rs218263	P10721	4	54541937	T	C	-0.0799376	0.0108013	0.123755	1.35e-13
F11	rs2289252	P03951	4	186286227	T	C	0.384964	0.00702899	0.399463	0
MAN2B2	rs2301791	Q9Y2E5	4	6597957	A	T	0.824017	0.00719558	0.478197	0
BST1	rs2302465	Q10588	4	15707569	A	G	-1.49156	0.0111856	0.130204	0
ANXA5	rs2306411	P08758	4	121677480	G	A	-0.116734	0.00845178	0.291401	2.16e-43
CTSO	rs2334114	P43234	4	155935041	A	C	-0.218357	0.00905252	0.213307	1.5e-128
PKD2	rs2728104	Q13563	4	88051854	C	T	-0.137096	0.0120679	0.110914	6.58e-30
BTC	rs28549760	P35070	4	74794307	C	A	-0.597901	0.011327	0.132345	0
SCARB2	rs28563976	Q14108	4	76176220	C	A	-0.31455	0.00997192	0.145959	2.2e-218
HPGDS	rs2865353	O60760	4	94349727	C	T	0.463397	0.00792451	0.611908	0
SPINK2	rs28656303	P20155	4	56823779	G	A	1.45971	0.0240298	0.0204731	0
SPON2	rs28855974	Q9BUD6	4	1121121	G	A	0.315157	0.0115812	0.117829	4.59e-163
FGF2	rs2922979	P09038	4	122827461	G	C	-0.711469	0.00815841	0.309475	0
CXCL1	rs3097411	P09341	4	73872737	G	C	0.674174	0.00899199	0.235662	0
BANK1	rs3113676	Q8NDB2	4	102043886	C	T	0.477818	0.0303319	0.984981	6.55e-56
ENPEP	rs33966350	Q07075	4	110510288	A	G	-0.323404	0.0343239	0.0127959	4.42e-21
KDR	rs34231037	P35968	4	55106779	G	A	-1.32514	0.0197688	0.0346668	0
FAM13A	rs34262577	O94988	4	89011223	AAGGG	A	-0.167281	0.00999551	0.169097	7.21e-63
VEGFC	rs35029317	P49767	4	176832273	G	A	-0.796955	0.0492715	0.00596489	7.6e-59
CXCL11	rs35170645	O14625	4	76043803	G	A	-0.224373	0.00748791	0.513606	2.83e-197
CXCL5	rs352045	P42830	4	73998970	G	T	-0.588354	0.0113665	0.883396	0
PDGFRA	rs35597368	P16234	4	54273604	C	T	-0.424873	0.0117455	0.109682	1.61e-286
FGFBP2	rs35700679	Q9BYJ0	4	15958623	G	A	0.719486	0.00974955	0.14828	0
TLR3	rs3775291	O15455	4	186082920	T	C	-1.15053	0.00824664	0.297204	0
IDUA	rs3796622	P35475	4	989272	C	T	0.54336	0.0077455	0.639846	0
EGF	rs3831508	P01133	4	109916747	GT	G	0.133975	0.00774004	0.401842	4e-67
AFAP1	rs41264705	Q8N556	4	7778855	T	C	1.08258	0.0083864	0.297632	0
ADH1B	rs41275699	P00325	4	99318111	G	A	-1.29251	0.0895562	0.00224236	3.24e-47
SORCS2	rs4234798	Q96PQ0	4	7218206	G	T	-0.456763	0.00751423	0.617255	0
KLKB1	rs4253306	P03952	4	186252876	T	G	-0.562007	0.0116644	0.100447	0
ARFIP1	rs4619875	P53367	4	152779978	T	C	0.158521	0.0076511	0.403525	2.35e-95
HGFAC	rs4690097	Q04756	4	3444018	T	C	-0.482674	0.00813113	0.684471	0
AFM	rs553977556	P43652	4	73392076	A	G	-2.14164	0.108064	0.00134972	2.07e-87
SPP1	rs56254643	P10451	4	87937733	C	T	-0.11418	0.00913278	0.191739	7.26e-36
SPARCL1	rs56273319	Q14515	4	87491872	G	A	0.713632	0.00783376	0.353374	0
TLR1	rs5743618	Q15399	4	38797027	A	C	0.502836	0.00928811	0.22438	0
PDE5A	rs58583086	O76074	4	119635207	G	A	-0.157931	0.00780411	0.625471	4.63e-91
HPSE	rs61751211	Q9Y251	4	83302273	C	T	-0.804603	0.0403472	0.0107491	1.76e-88
CASP3	rs62339863	P42574	4	184649313	C	A	-0.127988	0.00849513	0.260733	2.71e-51
CD38	rs6449182	P28907	4	15778830	G	C	-0.42277	0.0074061	0.223951	0
CLGN	rs6852397	O14967	4	140427594	T	G	1.17516	0.0131993	0.0936501	0
CXCL8	rs74468557	P10145	4	73725686	A	G	-0.180273	0.0166288	0.0543904	2.2e-27
TACC3	rs745543985	Q9Y6A5	4	1739806	C	CCGTCCCCATCCCCCTCGCCATCCT	0.204547	0.00756086	0.467365	3.48e-161
ODAM	rs76153614	A1E959	4	70195601	C	T	-0.587089	0.0173979	0.0522504	1.27e-249
DAPP1	rs7688733	Q9UN19	4	99831495	G	A	-0.0998252	0.00754748	0.477704	6.19e-40
GNPDA2	rs769805766	Q8TDQ7	4	44725134	C	CTATTA	0.236184	0.00787462	0.640247	1.21e-197
ENPP6	rs78293932	Q6UWR7	4	184217948	T	C	0.952949	0.0236542	0.0239241	0
EREG	rs78803121	O14944	4	74382788	T	G	-0.188065	0.0162063	0.0580075	3.91e-31
QDPR	rs954723059	P09417	4	17512134	C	CG	-0.452842	0.00878997	0.246153	0
FGFBP1	rs9968276	Q14512	4	15947928	A	G	-0.121115	0.00903898	0.202368	6.11e-41
IQGAP2	rs10037254	Q13576	5	76634815	A	G	0.144588	0.00763251	0.604396	4.97e-80
SELENOP	rs10038285	P49908	5	42689438	A	G	0.103295	0.00851265	0.732715	6.95e-34
TNFAIP8	rs1035376	O95379	5	119312555	A	G	0.122677	0.0119011	0.882454	6.48e-25
ARSB	rs1065757	P15848	5	78885654	T	C	-0.294122	0.00760814	0.439522	0
LYSMD3	rs10805870	Q7Z3D4	5	90668171	C	A	0.0549871	0.00793836	0.405013	4.31e-12
CERT	rs10942737	Q9Y5P4	5	75386988	C	T	0.100668	0.0139091	0.0819824	4.57e-13
MEGF10	rs112394041	Q96KG7	5	127292892	CT	C	0.397963	0.00731637	0.458332	0
FABP6	rs1130435	P51161	5	160232266	T	C	-0.131452	0.00787887	0.4012	1.71e-62
EGFLAM	rs113400125	Q63HQ2	5	38406149	T	C	1.4561	0.023452	0.0263197	0
HAVCR2	rs116363290	Q8TDQ0	5	157109126	T	C	-1.70363	0.0519225	0.00571119	4.09e-236
IL6ST	rs11739016	P40189	5	55967545	T	C	0.261047	0.0113446	0.118811	3.64e-117
GNPDA1	rs11949303	P46926	5	142028140	C	T	0.128391	0.010751	0.148605	7.13e-33
STC2	rs1244582157?	O76061	5	173336651	T	TA	0.0818277	0.00779768	0.392831	9.22e-26
SPINK6	rs12717962	Q6UWN8	5	148186561	G	A	-0.359092	0.00727519	0.553701	0
EDIL3	rs1289270426	O43854	5	84018783	C	CAT	-0.0997867	0.00893204	0.232996	5.61e-29
TGFBI	rs13159365	Q15582	5	136053744	T	C	-0.54565	0.00735251	0.510281	0
CXCL14	rs13171268	O95715	5	135619695	G	C	-0.0717531	0.00739308	0.357206	2.86e-22
MZB1	rs140248321	Q8WU39	5	139390083	AGAT	A	0.248049	0.0166834	0.0643862	5.32e-50
PHYKPL	rs142181517	Q8IUZ5	5	178211964	A	T	-2.03758	0.044444	0.00736734	0
FAM172A	rs1470150	Q8WUF8	5	93802948	C	T	0.191092	0.0111595	0.131773	9.88e-66
PAM	rs149802978	P19021	5	103011162	G	C	-1.09938	0.0165199	0.0538925	0
GM2A	rs153478	P17900	5	151259878	G	A	-0.694979	0.00772634	0.642808	0
IL31RA	rs161651	Q8NI17	5	55909767	T	C	-0.630712	0.00829015	0.305213	0
PCDH12	rs164085	Q9NPG4	5	141953754	A	G	0.326745	0.00751452	0.509727	0
F2R	rs168753	P25116	5	76732299	T	A	-0.152045	0.0100289	0.172638	6.44e-52
SCGB3A2	rs17717320	Q96PL1	5	147826351	G	C	-0.247572	0.00935473	0.197879	2.46e-154
F12	rs1801020	P00748	5	177409531	G	A	1.18225	0.00866657	0.744934	0
XRCC4	rs1805377	Q13426	5	83353124	A	G	0.104083	0.01246	0.10695	6.63e-17
PDZD2	rs183711	O15018	5	31638368	G	T	0.39361	0.0140464	0.919679	8.75e-173
CCL28	rs200708155	Q9NRJ3	5	43560059	GTT	G	-0.0567241	0.00733228	0.500635	1.02e-14
GZMA	rs2047745	P12544	5	55193713	C	T	0.0697259	0.00897129	0.208703	7.72e-15
PDGFRB	rs2304058	P09619	5	150128981	G	C	1.17938	0.00761303	0.557504	0
SIL1	rs2351905	Q9H173	5	139135641	T	C	0.059042	0.00779404	0.440411	3.58e-14
THBS4	rs2438632	P35443	5	80096370	T	G	0.244253	0.00759017	0.398332	3.34e-227
TBCA	rs254415	O75347	5	77775879	T	G	0.139917	0.00821936	0.304935	5.56e-65
SNX18	rs2548611	Q96RF0	5	54523065	C	T	-0.0964015	0.00965472	0.812345	1.77e-23
OCLN	rs2583707	Q16625	5	69461947	C	T	-0.473202	0.0240668	0.0240045	4.56e-86
CSF2	rs25882	P04141	5	132075767	C	T	0.243807	0.00938271	0.206606	7.38e-149
PCDHB15	rs2740584	Q9Y5E8	5	141182193	T	C	-0.409457	0.0089524	0.233903	0
SNX2	rs27740	O60749	5	122869077	T	A	0.095797	0.00760905	0.552826	2.4e-36
CDHR2	rs2963680	Q9BYE9	5	176515947	T	C	-0.101995	0.006414	0.502087	6.14e-57
SEPTIN8	rs30512	Q92599	5	132783465	T	C	-0.144814	0.0114144	0.112193	6.99e-37
SCGB3A1	rs307802	Q96QR1	5	180592237	C	T	0.117791	0.00745933	0.405912	3.58e-56
VCAN	rs309559	P13611	5	83537550	G	A	-0.649398	0.00738302	0.481332	0
FST	rs31226	P19883	5	54031741	C	T	-0.141806	0.00761229	0.602504	1.89e-77
LECT2	rs31517	O14960	5	135951340	C	T	-0.800073	0.00684941	0.629206	0
C9	rs34000044	P02748	5	39342112	T	G	-1.40474	0.097794	0.00145652	8.67e-47
FLT4	rs34221241	P35916	5	180630293	C	T	-0.442515	0.010485	0.108302	0
DNAJC21	rs35176895	Q5F1R6	5	34930282	C	T	-0.107348	0.00754932	0.441899	6.92e-46
FGFR4	rs351855	P22455	5	177093242	A	G	1.00916	0.00798055	0.295989	0
ATOX1	rs371549947	O00244	5	151751699	T	C	-1.44663	0.138161	0.000809195	1.18e-25
TXNDC15	rs3733897	Q96J42	5	134887903	G	A	1.17034	0.0109425	0.135045	0
MAPK9	rs3763131	P45984	5	180307312	C	T	0.143033	0.00949019	0.195107	2.49e-51
ADAMTS16	rs40468	Q8TE57	5	4982701	G	A	-0.122806	0.00745287	0.338347	5.3e-61
GHR	rs4073476	P10912	5	42625490	C	A	-0.685102	0.00854476	0.273338	0
ESM1	rs4242051	Q9NQ30	5	54902947	C	T	0.191598	0.00855867	0.745698	5.35e-111
IL12A_IL12B	rs4244437	P29460	5	159346109	A	G	0.542925	0.00778336	0.676742	0
IL12B	rs4244437	P29460	5	159346109	A	G	0.559543	0.00771147	0.67728	0
CDH6	rs4626350	P55285	5	30839344	A	G	0.510324	0.00753871	0.555131	0
PCDH1	rs4645358	Q08174	5	141880520	T	C	0.080841	0.00740735	0.574738	9.92e-28
TIMD4	rs4704826	Q96H15	5	156965071	A	C	-0.23192	0.00748079	0.638355	5.06e-211
SPOCK1	rs4835737	Q08629	5	137559375	G	A	-0.131286	0.00764647	0.365144	4.49e-66
CETN3	rs4873	O15182	5	90407824	G	C	-0.173267	0.00846441	0.276571	3.98e-93
CSF1R	rs56048668	P07333	5	150080979	C	A	-1.53792	0.0444521	0.00666471	2.79e-262
TCOF1	rs56180593	Q13428	5	150361169	T	C	-0.548924	0.0522941	0.00511166	8.93e-26
GFRA3	rs56259296	O60609	5	138144920	A	T	0.0917365	0.00814322	0.365455	1.94e-29
RGMB	rs56870134	Q6NW40	5	98437819	T	C	0.170713	0.00743464	0.547824	1.12e-116
CD14	rs5744441	P08571	5	140637262	A	G	-0.321281	0.00885394	0.233134	2.62e-288
SPARC	rs576037440	P09486	5	151683029	A	G	-0.697974	0.064497	0.00379636	2.71e-27
LIFR	rs62353655	P42702	5	38493464	A	G	-0.360024	0.0176107	0.0455652	6.86e-93
GDNF	rs62360373	P39905	5	37820639	A	G	-0.393059	0.0127449	0.0951924	7.52e-209
HAVCR1	rs6555820	Q96D42	5	157045138	A	C	-0.475893	0.00681458	0.479642	0
GLRX	rs6556886	P35754	5	95827745	A	G	-0.752505	0.0110499	0.129126	0
MOCS2	rs6880055	O96007	5	53093598	G	A	0.448571	0.00795889	0.342199	0
SPINK5	rs6883868	Q9NQ38	5	148121320	T	C	0.409962	0.00761828	0.623562	0
CRHBP	rs6896257	P24387	5	76914771	A	G	-0.588492	0.00773054	0.638499	0
IL7R	rs6897932	P16871	5	35874473	T	C	-0.888648	0.00808145	0.271158	0
C7	rs74480769	P10643	5	40972109	G	A	-1.49753	0.0231062	0.0288812	0
ITGA2	rs755331637	P17301	5	52965430	CA	C	-0.619691	0.00805291	0.701631	0
SPINK1	rs7725017	P00995	5	147838260	A	C	-0.405251	0.00764695	0.604273	0
FBN2	rs78821460	P35556	5	128538456	C	G	0.54451	0.0139974	0.0834732	0
CD74	rs79078220	P04233	5	150414087	A	G	-0.0870348	0.0111797	0.110344	6.97e-15
GALNT10	rs890793	Q86SR1	5	154194378	T	C	0.384497	0.00760186	0.382002	0
OSMR	rs9292723	Q99650	5	38852470	T	C	-0.595934	0.0081615	0.276721	0
PDCD6	rs9654451	O75340	5	299428	T	C	-1.4973	0.0113473	0.12843	0
CRISP3	rs1025347	P54108	6	49685264	A	G	-0.571139	0.00744656	0.496195	0
GMPR	rs1042391	P36959	6	16290530	A	T	0.25207	0.00753618	0.379776	2.75e-245
TPMT	rs115306927	P51580	6	18126707	T	A	-1.0953	0.0174752	0.0501778	0
PTK7	rs116450546	Q13308	6	43089527	T	A	0.155729	0.0207938	0.03606	6.93e-14
TREML2	rs11759347	Q5T2D2	6	41199359	A	C	0.306811	0.00880806	0.238371	7.71e-266
MAPK13	rs12210904	O15264	6	36130414	A	C	0.0657827	0.00854131	0.293797	1.34e-14
CD164	rs12213313	Q04900	6	109436690	G	C	-0.149478	0.00800394	0.329912	7.83e-78
CD83	rs12526086	Q01151	6	14105666	A	G	0.199606	0.00881486	0.22253	1.59e-113
LATS1	rs1262061712	O95835	6	149735975	T	TAA	-0.0649995	0.00796147	0.363312	3.23e-16
CD2AP	rs1385742	Q9Y5K6	6	47627419	T	A	-0.285552	0.00771142	0.644572	3.8e-300
IL20RA	rs143005532	Q9UHF4	6	137009349	T	C	0.81529	0.0992907	0.0015113	2.19e-16
TREM2	rs143332484	Q9NZC2	6	41161469	T	C	-1.48289	0.033928	0.009926	0
ACOT13	rs143667676	Q9NPJ3	6	24697959	T	G	-1.055	0.0824922	0.00210084	1.89e-37
RAB44	rs143756287	Q7Z6P3	6	36727023	ACTCCTGACCGCAAGTGATC	A	-0.1472	0.00851852	0.279324	6.65e-67
VNN1	rs146101841	O95497	6	132703365	CATAGACAT	C	-1.00122	0.00865816	0.256606	0
RWDD1	rs147899431	Q9H446	6	116571518	C	G	0.306592	0.0183038	0.0433595	5.65e-63
TNFRSF21	rs148598211	O75509	6	47286508	T	C	-1.87442	0.0566048	0.00422531	1.86e-240
LEG1	rs1550942	Q6P5S2	6	127566650	G	A	-0.371879	0.00740865	0.506126	0
CD109	rs1774956064	Q6YHK3	6	73791270	A	ACTTGAACTT	0.857835	0.00776793	0.352541	0
RSPO3	rs1936800	Q9BXY4	6	127114919	T	C	0.157172	0.00699729	0.527176	9.79e-112
WASF1	rs1980532	Q92558	6	110399006	G	A	-0.287157	0.00760736	0.445437	0
CLIC5	rs2022423	Q9NZA1	6	46079122	G	A	-0.120676	0.00804824	0.358559	8.02e-51
RTN4IP1	rs2054365	Q8WWV3	6	106629627	A	G	0.0926275	0.00758907	0.410256	2.91e-34
NT5E	rs2229523	P21589	6	85489515	G	A	-0.58715	0.00802501	0.659674	0
TBCC	rs2234026	Q15814	6	42745880	G	A	0.57718	0.0329071	0.986855	7.13e-69
CEP43	rs2237276	O95684	6	167028627	T	C	0.0652832	0.0075844	0.454698	7.46e-18
MEP1A	rs2274656	Q16819	6	46793758	A	G	-0.193969	0.00719204	0.384837	3.33e-160
IGF2R	rs2282140	P11717	6	160073489	T	C	0.55607	0.0110886	0.13124	0
DYNLT1	rs2306751	P63172	6	158644726	G	C	0.0807166	0.00664165	0.579194	5.52e-34
LRP11	rs2342858	Q86VZ4	6	149805967	T	C	0.604765	0.00780321	0.3545	0
ALDH5A1	rs2744581	P51649	6	24502256	G	A	-0.141489	0.00761857	0.518923	5.45e-77
GSTA3	rs2749005	Q16772	6	52756635	G	T	0.324524	0.00794432	0.647843	0
CLPS	rs2766588	P04118	6	35785450	C	T	0.549906	0.0079223	0.607419	0
ARG1	rs2781668	P05089	6	131576138	T	C	-0.237197	0.00985627	0.166831	5.74e-128
FKBP5	rs2817032	Q13451	6	35720842	C	T	0.208797	0.00835038	0.286876	5.47e-138
NFKBIE	rs28362856	O00221	6	44266802	C	G	-0.52262	0.01858	0.0430843	4.44e-174
SMPDL3A	rs28385609	Q92484	6	122801319	T	C	-1.01743	0.0105197	0.137946	0
CDKN1A	rs3176345	P38936	6	36682788	C	G	-0.267767	0.0151597	0.0647067	8.07e-70
KIAA0319	rs3181238	Q5VV43	6	24654215	T	C	0.30768	0.0078291	0.639816	0
EZR	rs3734470	P15311	6	158766315	T	A	0.0974115	0.00824291	0.696757	3.17e-32
RNASET2	rs3756838	O00584	6	166957763	A	G	0.46361	0.00891084	0.215266	0
ADGRB3	rs3798969	O60242	6	68961693	G	A	-0.941354	0.00785699	0.623497	0
STX7	rs3813356	O15400	6	132513379	T	C	-0.590218	0.0075082	0.451253	0
GLO1	rs4746	Q04760	6	38682852	G	T	-0.330717	0.00752756	0.463805	0
EDN1	rs5370	P05305	6	12296022	T	G	0.271847	0.00905546	0.220159	5.35e-198
COL9A1	rs543674622	P20849	6	70277423	G	A	1.52633	0.0767086	0.00279395	4.26e-88
TJAP1	rs549884121	Q5JTD0	6	43547784	CTA	C	-0.323983	0.046763	0.00630292	4.26e-12
CRISP2	rs555247	P16562	6	49742392	A	G	0.48851	0.00651296	0.455645	0
SMOC2	rs56296467	Q9H3U7	6	168463127	C	T	-0.395373	0.00782364	0.277522	0
LPA	rs56393506	P08519	6	160668275	T	C	0.761378	0.0103824	0.172142	0
PLA2G7	rs574476364	Q13093	6	46717995	T	C	-1.45057	0.112157	0.00116304	2.92e-38
SOD2	rs5746105	P04179	6	159691606	G	A	0.158249	0.00798664	0.298974	2.25e-87
GRIK2	rs59321237	Q13002	6	100881866	T	C	0.738315	0.022517	0.0292211	8.36e-236
ULBP2	rs60340208	Q9BZM5	6	149980059	AG	A	-0.675718	0.0108309	0.149243	0
TSPYL1	rs61746508	Q9H0U9	6	116279453	A	C	-0.412005	0.0297915	0.0165701	1.69e-43
PI16	rs62406524	Q6UXB8	6	36958200	C	G	-0.430008	0.012682	0.0964206	5.25e-252
GSTA1	rs6458871	P08263	6	52801179	T	C	0.314756	0.00743745	0.573746	0
ECI2	rs660560	O75521	6	4125707	G	A	-0.278466	0.00826241	0.325246	5.27e-249
IL17F	rs66834286	Q96PD4	6	52241065	CGTTTGTTT	C	-0.256353	0.0124693	0.107406	6.42e-94
SNX9	rs688181	Q9Y5X1	6	157671606	C	T	-0.089072	0.00826511	0.716722	4.43e-27
VEGFA	rs6921438	P15692	6	43957870	A	G	-0.687849	0.00738725	0.49039	0
SERPINB1	rs6925835	P30740	6	2815354	T	C	0.10212	0.00983489	0.175924	2.95e-25
BMP6	rs71542879	P22004	6	7727929	CT	C	0.135165	0.00758702	0.467242	5.38e-71
GFRAL	rs72988065	Q6UXV0	6	55619783	G	A	0.369612	0.010241	0.153581	3.1e-285
PLG	rs73015965	P00747	6	160706469	G	A	-2.18279	0.0512081	0.00643627	0
HDDC2	rs73581685	Q7Z4H3	6	125302101	T	C	-0.874	0.00976332	0.180364	0
FNDC1	rs73588939	Q4ZHG4	6	159527088	G	A	-0.428157	0.00846355	0.266706	0
DNPH1	rs77321231	O43598	6	43232465	T	C	-0.46033	0.0120757	0.104258	0
SERPINB9	rs7751676	P50453	6	2931645	T	C	0.223258	0.0153904	0.0641689	1.11e-47
MMUT	rs775536954	P22033	6	49482655	C	CTCGGCGA	0.102545	0.0080702	0.372162	5.43e-37
TXNDC5	rs7764128	Q8NBS9	6	7881972	A	G	-0.158129	0.0119846	0.108264	9.46e-40
LAMA4	rs7765769	Q16363	6	112138348	C	T	0.166883	0.0075027	0.443296	1.32e-109
CCN2	rs7767139	P29279	6	131971641	G	C	-0.355477	0.00917678	0.216047	0
THBS2	rs78109196	P35442	6	169224606	A	C	0.661309	0.0126719	0.0971502	0
IPCEF1	rs883273	Q8WWN9	6	154309407	A	C	0.0844741	0.00805656	0.321699	1.01e-25
PTPRK	rs9321109	Q15262	6	128056352	A	G	-0.136338	0.0100924	0.828943	1.39e-41
MDGA1	rs9349050	Q8NFP4	6	37695848	C	T	-1.08027	0.00747255	0.514342	0
DLL1	rs9356631	O00548	6	170278382	G	A	0.15688	0.00739947	0.408903	9.25e-100
IFNGR1	rs9376267	P15260	6	137209894	T	C	-0.202449	0.00862167	0.237414	6.31e-122
SERPINB6	rs9405601	P35237	6	2972663	A	G	0.161283	0.00756515	0.438007	7.53e-101
ENPP5	rs9472701	Q9UJA9	6	46148712	A	G	-0.778049	0.00740822	0.642794	0
PHACTR2	rs9484759	O75167	6	143537546	G	A	0.24819	0.0092983	0.204154	5.83e-157
VNN2	rs9493425	O95498	6	132753506	G	A	-0.696655	0.0081151	0.323118	0
EGFR	rs10081281	P00533	7	55169103	T	C	0.170753	0.0073063	0.453397	8.51e-121
SHH	rs10225434	Q15465	7	156380639	C	T	-0.0567294	0.00786867	0.418668	5.61e-13
NT5C3A	rs10252880	Q9H0P0	7	33071047	C	G	-0.108636	0.00802168	0.325406	8.74e-42
TPK1	rs10261806	Q9H3S4	7	144835011	A	G	-0.333756	0.00764137	0.402805	0
ZP3	rs10281089	P21754	7	76388680	T	C	1.10515	0.00775245	0.430546	0
AOC1	rs1049742	P19801	7	150857465	T	C	0.495049	0.0140843	0.0810059	1.2e-270
HSPB1	rs111642997	P04792	7	76290678	CTTTTA	C	-0.552847	0.00889394	0.244787	0
NUB1	rs113920358	Q9Y5A7	7	151341801	T	C	-0.265551	0.0115654	0.129029	1.15e-116
CLIP2	rs117471007	Q9UDT6	7	74282158	T	C	0.249947	0.0154491	0.0629494	7.12e-59
EPO	rs11976235	P01588	7	100722758	T	C	0.546911	0.0492097	0.00591259	1.07e-28
DDC	rs12112308	P20711	7	50535789	C	T	-1.43467	0.0299688	0.0160651	0
SSC4D	rs12540573	Q8WTU2	7	76409696	C	A	0.687288	0.0146553	0.0615312	0
DNAJB6	rs12668458	O75190	7	157352780	C	T	0.190996	0.00775248	0.458314	5.11e-134
CPA1	rs13226219	P15085	7	130379650	C	T	0.2555	0.0110747	0.128528	9.16e-118
NRCAM	rs138528835	Q92823	7	108346905	TTAAA	T	0.297687	0.0082013	0.308205	1.77e-288
GIMAP8	rs1420041061	Q8ND71	7	150474511	C	CAGATATAGTGCCTTCAACTACCGGGCAACAGGAGA	-0.948794	0.0349915	0.0138083	6.56e-162
PTN	rs1431092	P21246	7	137331563	A	T	0.150855	0.0073491	0.424832	1.23e-93
MAD1L1	rs143579216	Q9Y6D9	7	2225428	A	G	1.27518	0.0754145	0.0027728	3.87e-64
PDGFA	rs144168379	P04085	7	601546	T	C	-0.445505	0.0659759	0.00327366	1.45e-11
CNPY4	rs144305120	Q8N129	7	100147962	G	T	-0.335065	0.0148172	0.0706001	3.21e-113
GUSB	rs149606212	P08236	7	65979854	T	C	-1.40473	0.0758209	0.00212414	1.25e-76
PON3	rs149867961	Q15166	7	95396432	C	T	-1.05099	0.0231471	0.0263896	0
ARHGEF5	rs1635893	Q12774	7	144180383	G	A	-0.522337	0.0096395	0.209233	0
SAMD9L	rs17165120	Q8IVG5	7	93147778	C	A	-0.567159	0.0147284	0.0689293	0
SCRN1	rs17324153	Q12765	7	29926525	C	T	0.266917	0.0185674	0.0427994	7.37e-47
ELN	rs17855988	P15502	7	74060495	C	G	0.143625	0.00942081	0.100144	1.76e-52
FKBP14	rs181397928	Q9NWM8	7	30096575	C	G	-1.01786	0.141659	0.000789221	6.71e-13
MET	rs1858830	P08581	7	116672385	G	C	-0.15966	0.0075785	0.442559	1.58e-98
PILRA	rs1859788	Q9UKJ1	7	100374211	G	A	1.00042	0.00802512	0.680922	0
PILRB	rs1859788	Q9UKJ0	7	100374211	G	A	1.14655	0.00809533	0.681234	0
C7orf50	rs200169409	Q9BRJ6	7	997746	G	GC	-0.948199	0.0227189	0.0284022	0
BMPER	rs201897458	Q8N8U9	7	33743596	T	C	-0.323609	0.0142604	0.0781486	5.27e-114
CCL24	rs2024050	O00175	7	75831075	G	A	-1.37479	0.0122301	0.895231	0
SERPINE1	rs2227674	P05121	7	101132927	G	A	-0.118866	0.00935979	0.20002	5.94e-37
AKR1B1	rs2229542	P15121	7	134450869	C	T	-0.586504	0.0333472	0.0135078	3.05e-69
ADAM22	rs2279542	Q9P0K1	7	87935182	G	C	-0.564856	0.00759344	0.505129	0
MICALL2	rs2289035	Q8IY33	7	1498978	A	G	0.0689239	0.00772374	0.397817	4.51e-19
ESYT2	rs2709865	A0FGR8	7	158746881	C	T	-0.2912	0.0160667	0.942167	2.05e-73
IGFBP3	rs2854746	P17936	7	45921046	C	G	0.461113	0.00743564	0.397379	0
EPHB4	rs314361	P54760	7	100815383	G	A	0.154367	0.00727139	0.520392	5.12e-100
PODXL	rs3212298	O00592	7	131508980	T	C	-0.549068	0.0178869	0.0438821	6.31e-207
CPVL	rs34219043	Q9H3G5	7	29120988	T	C	-0.841522	0.00905737	0.199599	0
PSMG3	rs34407549	Q9BT73	7	1569176	G	C	-0.289663	0.0424058	0.00806906	8.45e-12
CPA4	rs34587586	Q9UI42	7	130298758	T	G	-0.53517	0.00784944	0.397275	0
SUMF2	rs35384521	Q8NBJ7	7	56078132	A	G	-1.53272	0.0272547	0.0190065	0
FAM3C	rs36198735	Q92520	7	121440138	AAAC	A	-0.114276	0.00830653	0.733037	4.6e-43
DPP6	rs3734960	P42658	7	154892443	C	T	0.260543	0.00813913	0.262145	7.62e-225
GIMAP7	rs3735080	Q8NHV1	7	150520221	T	C	-0.60671	0.00888555	0.231416	0
RARRES2	rs3735167	Q99969	7	150342466	T	C	0.215985	0.00844672	0.256452	3.27e-144
PRSS2	rs3752404	P07478	7	142762725	G	A	-0.139322	0.00755518	0.416099	6.2e-76
PTPRN2	rs3800860	Q92932	7	158110812	T	C	-0.155111	0.00777984	0.357576	1.92e-88
CCL26	rs41463245	Q9Y258	7	75771945	T	C	-1.01414	0.0392916	0.00891345	6.76e-147
GGCT	rs4259	O75223	7	30504118	A	G	-0.119163	0.00843961	0.726761	2.88e-45
LAMB1	rs436573	P07942	7	108099461	T	A	-0.636527	0.00761058	0.425309	0
ANKMY2	rs4719474	Q8IV38	7	16637330	A	C	0.081885	0.00800392	0.376146	1.45e-24
NPY	rs4722337	P01303	7	24269479	T	A	-0.15832	0.0073529	0.554916	7.85e-103
LRCH4	rs56328569	O75427	7	100604596	G	C	0.0774092	0.00905595	0.222222	1.25e-17
HGF	rs5745687	P14210	7	81729735	T	C	-0.185387	0.0147239	0.0651561	2.37e-36
GPR37	rs60598740	O15354	7	124488992	A	G	-0.784607	0.0085	0.261793	0
NPTX2	rs61007246	P47972	7	98654503	T	C	0.344365	0.00703266	0.714568	0
TFPI2	rs62466699	P48307	7	93949980	C	T	0.241748	0.0154703	0.0580437	4.8e-55
PLXNA4	rs6467443	Q9HCM2	7	132553252	T	G	0.104175	0.00928616	0.216725	3.31e-29
CPA2	rs6952090	P48052	7	130282658	C	T	-0.368766	0.00794378	0.348249	0
PDIA4	rs6953222	P13667	7	149030528	T	G	-0.11676	0.00987181	0.174415	2.81e-32
CD36	rs6961069	P16671	7	80589645	T	C	0.273148	0.00765071	0.403097	3.65e-279
PON2	rs6961624	Q15165	7	95408349	C	T	-0.903191	0.00899831	0.238351	0
CLEC5A	rs6962383	Q9NY25	7	141961650	C	A	0.285861	0.00791678	0.297121	1.69e-285
ACHE	rs6976053	P22303	7	100914499	T	C	0.313169	0.00726754	0.470621	0
PON1	rs705379	P27169	7	95324583	A	G	-0.756653	0.00758098	0.477445	0
EPHA1	rs75045569	P21709	7	143412115	G	T	0.254349	0.00908574	0.182667	1.91e-172
SFRP4	rs75207237	Q6FHJ7	7	37932788	A	T	0.295643	0.0111321	0.128267	2.09e-155
GPNMB	rs75801644	Q14956	7	23266522	A	G	-1.11806	0.0255776	0.0227377	0
VWC2	rs769604	Q2TAL6	7	49775794	G	C	-0.457728	0.00739466	0.459334	0
VGF	rs773642372	O15240	7	101202379	A	ACTCTCCTC	-0.124863	0.0147295	0.0732216	2.31e-17
FIS1	rs7778271	Q9Y3D6	7	101231073	C	T	-0.346054	0.0165093	0.0543072	1.49e-97
EPHB6	rs7789303	O15197	7	142854785	G	A	-0.31823	0.00860029	0.26594	1.05e-299
PTPRZ1	rs7797305	P23471	7	121848083	T	C	-0.168529	0.00671692	0.486571	6.35e-139
DBNL	rs7799945	Q9UJU6	7	44070203	G	A	0.057692	0.0079418	0.327059	3.75e-13
AGR2	rs7807123	O95994	7	16816925	T	C	0.107279	0.00773052	0.566428	8.68e-44
COL28A1	rs7810134	Q2UY09	7	7502634	A	G	0.904856	0.00905484	0.232024	0
CNTNAP2	rs7810370	Q9UHC6	7	145668909	G	A	-0.554276	0.00807364	0.714423	0
KEL	rs8176059	P23276	7	142954267	A	G	-1.24704	0.032156	0.0114513	0
PCOLCE	rs9801017	Q15113	7	100638579	A	G	0.171748	0.0119417	0.623701	6.68e-47
NAPRT	rs10282929	Q6XQN6	8	143599607	T	G	0.410034	0.00926769	0.79589	0
SLURP1	rs10624245	P55000	8	142734279	CTG	C	0.409269	0.00749374	0.533441	0
TNFRSF10B	rs1105944	O14763	8	23027596	G	A	0.537694	0.0114898	0.895745	0
FABP4	rs112313579	P15090	8	81478948	TG	T	-0.117675	0.00946383	0.159064	1.71e-35
DEFA1_DEFA1B	rs116236945	P59665	8	7019405	T	C	-0.274304	0.00870698	0.386479	7.69e-218
MYOM2	rs117165873	P54296	8	2106287	G	A	1.07134	0.0563979	0.00453411	1.84e-80
REEP4	rs117291678	Q9H6H4	8	22135897	C	G	-0.597057	0.0280647	0.0178381	1.97e-100
DEFB4A_DEFB4B	rs117797877	O15263	8	8307070	T	C	0.232609	0.02599	0.0242995	3.56e-19
FABP5	rs118019635	Q01469	8	81281047	A	C	-0.199588	0.0143705	0.0735571	7.42e-44
CCN4	rs12156037	O95388	8	133192215	G	A	-0.438788	0.00782431	0.353644	0
CA1	rs12544332	P00915	8	85343981	A	C	-0.0887517	0.0074213	0.588965	5.82e-33
MSRA	rs12546887	Q9UJ68	8	10435366	T	C	-0.0574071	0.00765517	0.590213	6.42e-14
UNC5D	rs13260977	Q6UXZ4	8	35247637	G	A	-0.0640096	0.00781866	0.41793	2.68e-16
ENPP2	rs13267597	Q13822	8	119641985	G	T	-0.262099	0.00651984	0.326896	0
TNFRSF10A	rs13278062	O00220	8	23225458	T	G	-0.462361	0.00735572	0.502049	0
ARHGEF10	rs13281104	O15013	8	1863757	G	A	0.316776	0.00868295	0.243527	2.1e-291
MTUS1	rs142323734	Q9ULD2	8	17801242	A	G	0.432495	0.0193039	0.0406172	3.55e-111
CALB1	rs143241372	P05937	8	90111355	G	A	0.6549	0.0400882	0.00927652	5.43e-60
IL7	rs146201210	P13232	8	78835822	T	C	-0.182761	0.0129614	0.0952284	3.78e-45
GFRA2	rs1480999	O00451	8	21616577	A	G	0.308538	0.00776918	0.562143	0
CPQ	rs148684432	Q9Y646	8	97029409	A	G	-1.9487	0.0379859	0.00881597	0
LPL	rs1801177	P06858	8	19948197	A	G	-1.47896	0.0252767	0.0176298	0
DEFB104A_DEFB104B	rs183772362	Q8WTQ1	8	7385494	T	C	0.399541	0.0210443	0.0305778	2.24e-80
MATN2	rs1869609	O00339	8	97978993	G	A	0.396038	0.00776049	0.663295	0
DECR1	rs189045259	Q16698	8	90039325	A	G	-0.953108	0.0564647	0.00454899	6.34e-64
LACTB2	rs191588099	Q53H82	8	70617631	A	G	-1.11037	0.0465453	0.00712466	8.83e-126
ANGPT2	rs1968586	O15123	8	6421990	T	C	-0.156687	0.00780439	0.355439	1.18e-89
BNIP3L	rs201672609	O60238	8	26398767	CAAAAT	C	0.0539027	0.0079364	0.637652	1.11e-11
PLAT	rs2020921	P00750	8	42187447	A	G	-0.280448	0.0225765	0.0251931	1.98e-35
EBAG9	rs2022934	O00559	8	109555545	A	G	-0.0685459	0.00771683	0.385736	6.53e-19
CA3	rs2072696	P07451	8	85438822	C	G	-0.174144	0.00833989	0.243145	8e-97
CCN3	rs2279112	P48745	8	119416784	A	G	-0.273837	0.00805297	0.258706	1.91e-253
IMPA1	rs2400589	P29218	8	81663548	T	C	-0.211583	0.00825772	0.297204	8.57e-145
SPAG1	rs2439461	Q07617	8	100211550	A	G	-0.714785	0.00772099	0.567809	0
ASAH1	rs2472205	Q13510	8	18067230	T	A	-1.09931	0.0190287	0.0409997	0
LY6D	rs2572925	Q14210	8	142786489	T	C	-0.44319	0.00760364	0.404547	0
PENK	rs2576575	P01210	8	56448734	T	C	-0.300544	0.00747343	0.466219	0
SCARA5	rs2726951	Q6ZMJ2	8	27948266	T	C	-0.33734	0.00793057	0.268612	0
FABP9	rs28497692	Q0Z7S8	8	81500456	T	G	-0.224364	0.0185867	0.0384186	1.5e-33
PSCA	rs2976388	O43653	8	142678838	A	G	1.16054	0.00766772	0.422331	0
CA2	rs2980370	P00918	8	85847898	G	A	0.101739	0.00723348	0.520706	6.23e-45
SLC39A14	rs35486529	Q15043	8	22394355	T	C	-0.107323	0.00881509	0.254908	4.23e-34
FGL1	rs3739404	Q08830	8	17882334	A	C	0.657176	0.00763675	0.691037	0
MSR1	rs41341748	P21757	8	16155085	A	G	-1.5469	0.0334062	0.0110565	0
PAG1	rs4436084	Q9NWQ8	8	81125771	C	T	-0.0776617	0.00795736	0.349945	1.68e-22
CLU	rs553014	P10909	8	27708997	T	C	0.094191	0.00751843	0.512897	5.25e-36
OPLAH	rs55646585	O14841	8	143925453	T	C	0.187225	0.00767181	0.414161	1.54e-131
CA13	rs56072918	Q8N1Q1	8	85297179	T	C	-0.526215	0.0149007	0.0682589	3.48e-273
DDHD2	rs571633916	O94830	8	38233927	CA	C	-0.109152	0.00861559	0.244148	8.77e-37
STC1	rs57247992	P52823	8	23875381	A	G	0.120611	0.0136923	0.0765191	1.27e-18
RRM2B	rs5893603	Q7LG56	8	102238611	CG	C	0.194289	0.0142686	0.0780861	3.19e-42
CRH	rs59104426	P06850	8	66260714	A	T	-0.680558	0.0207994	0.033408	8.09e-235
ADAM9	rs61753672	Q13443	8	39011688	A	G	0.922598	0.0532284	0.00489703	2.66e-67
GPIHBP1	rs6420185	Q8IV16	8	143220901	A	G	-0.271894	0.00782542	0.387954	1.65e-264
LY96	rs6472812	Q9Y6Y9	8	74004849	G	A	-0.202387	0.0180498	0.95629	3.53e-29
DOK2	rs67385415	O60496	8	21996222	C	T	0.0620101	0.00754282	0.445862	2.02e-16
ANGPT1	rs6993770	Q15389	8	105569300	T	A	-0.194703	0.00826674	0.286996	1.18e-122
IDO1	rs7010461	P14902	8	39923925	T	C	0.276412	0.00802683	0.334077	7.29e-260
CTSB	rs709821	P07858	8	11845085	C	G	0.590876	0.00859135	0.261802	0
EPHX2	rs71553864	P34913	8	27536817	AGTC	A	0.260487	0.0165512	0.0575614	8.28e-56
SFRP1	rs72643819	Q8N474	8	41309674	T	G	-0.188674	0.00748272	0.386724	2.77e-140
EPPK1	rs73375129	P58107	8	143876108	G	A	-0.54389	0.0110987	0.136615	0
GGH	rs74329104	Q92820	8	63018637	A	G	0.722608	0.0150591	0.0659257	0
NBN	rs74378230	O60934	8	90031136	G	A	-0.60723	0.0576189	0.00439784	5.73e-26
TNFRSF11B	rs748443516	O00300	8	119088959	C	CT	0.199841	0.00688711	0.499602	4.05e-185
TG	rs75143612	P01266	8	132837410	C	G	0.245952	0.0221929	0.028213	1.53e-28
CDH17	rs763526069	Q12864	8	94191597	A	AC	-0.274325	0.00676204	0.474234	0
DKK4	rs77203322	Q9UBT3	8	42289646	C	T	-0.54982	0.0170318	0.0498367	1.25e-228
RIDA	rs77539382	P52758	8	98108566	TC	T	-0.317564	0.00798353	0.319303	0
ERI1	rs7814328	Q8IV48	8	9018719	C	T	-0.0710323	0.00760663	0.460807	9.8e-21
PXDNL	rs7833909	A1KZ92	8	51453740	G	A	-0.345409	0.0115582	0.123501	3.15e-196
GSR	rs8190982	P00390	8	30698864	TCC	T	-0.125359	0.00812405	0.325417	1.02e-53
CTHRC1	rs827592	Q96CG8	8	103352409	G	C	-0.162078	0.00682397	0.543903	1.07e-124
ST3GAL1	rs9643300	Q11201	8	133490905	T	C	-0.237049	0.00740413	0.564974	6.58e-225
TNFSF8	rs10081728	P32971	9	114933405	C	T	-0.236101	0.00754498	0.406854	5.9e-215
ADAMTSL2	rs1008250	Q86TH1	9	133532712	G	A	0.10608	0.0085307	0.282086	1.68e-35
PALM2	rs1023005	Q8IXS6	9	109728015	T	C	0.2344	0.00865802	0.230526	2.04e-161
NCS1	rs1054879	P62166	9	130233489	A	G	0.117747	0.0068332	0.507787	1.54e-66
CCL21	rs10814138	O00585	9	34723038	A	C	-0.103174	0.00794442	0.317122	1.45e-38
HSDL2	rs10817342	Q6YN16	9	112437227	T	C	0.60087	0.00789524	0.380093	0
COL15A1	rs10819566	P39059	9	99001195	C	T	0.189483	0.00764437	0.364679	1.23e-135
TYRP1	rs10960751	P17643	9	12675264	C	T	-0.0812295	0.0080047	0.629524	3.39e-24
CCL19	rs10972202	Q99731	9	34707817	T	C	0.105214	0.0112366	0.122694	7.71e-21
ORM1	rs10982156	P02763	9	114325784	A	T	0.740552	0.0155684	0.0692769	0
MEGF9	rs10984978	Q9H1U4	9	120679097	C	T	0.341205	0.00810588	0.700826	0
FCN1	rs11103604	O00602	9	134965600	T	G	0.442295	0.00843249	0.266096	0
ENTR1	rs11145904	Q96C92	9	136403494	C	A	-0.296759	0.00996108	0.172546	4.99e-195
FXN	rs112450466	Q16595	9	69215313	TAAAATA	T	0.0787658	0.0078101	0.379128	6.43e-24
UBAC1	rs112505519	Q9BSL1	9	135938274	C	G	-0.987854	0.0960518	0.00167601	8.27e-25
ALDH1A1	rs112596047	P00352	9	72933610	T	A	0.0908858	0.00817207	0.265491	9.86e-29
DDX58	rs1133071	O95786	9	32455676	G	A	0.28884	0.00832598	0.298761	1.06e-263
NINJ1	rs11379524	Q92982	9	93120463	AC	A	0.243194	0.00802656	0.630087	1.19e-201
GSN	rs116185403	P06396	9	121321364	T	C	1.02604	0.0446822	0.0070277	1.09e-116
PAPPA	rs117448041	Q13219	9	115580321	C	T	0.187133	0.0263841	0.0196423	1.32e-12
ENG	rs11794565	P17813	9	127838998	T	C	0.259315	0.00767873	0.463358	5.35e-250
COL5A1	rs12002679	P20908	9	134641788	G	C	0.236004	0.0085354	0.281517	2.79e-168
DPP7	rs1235154152	Q9UHL4	9	137114213	AC	A	0.516634	0.00861055	0.742059	0
CTSV	rs12686511	O60911	9	97146762	T	C	0.256728	0.00879989	0.206793	4.14e-187
PKN3	rs13283282	Q6P5Z2	9	128703202	G	C	0.215463	0.0107859	0.146498	8.83e-89
PTGES2	rs13283456	Q9H7Z7	9	128122474	T	C	-0.0969266	0.00933865	0.21026	3.09e-25
SLC27A4	rs137948800	Q6P1M0	9	128307438	TA	T	0.081239	0.0115939	0.123182	2.43e-12
TXN	rs146018216	P10599	9	110251437	A	G	-1.15226	0.0948862	0.00155642	6.2e-34
SUSD1	rs146879704	Q6UWL2	9	112124289	T	C	-1.2668	0.0682636	0.00316255	7.1e-77
AMBP	rs147941577	P02760	9	114069709	G	A	-1.69	0.0665447	0.00283119	2.75e-142
STXBP1	rs1564249827	P61764	9	127456162	C	CAA	-0.0546358	0.00768407	0.594603	1.16e-12
MAMDC4	rs1564385131?[	Q6UXC1	9	136853824	A	ACCCTGTGGCAGAGCACAGGG	-0.867349	0.0270819	0.019907	4.61e-225
DBH	rs1611115	P09172	9	133635393	C	T	1.17019	0.00938157	0.794014	0
NOTCH1	rs182330532	P46531	9	136506782	A	G	1.21952	0.107048	0.00118803	4.57e-30
ABCA2	rs1831392099	Q9BZC7	9	137019901	AC	A	-0.107026	0.0136084	0.0866679	3.7e-15
CA9	rs183985235	Q16790	9	35677783	A	C	-1.47867	0.0852962	0.00236584	2.53e-67
IL33	rs185705622	O95760	9	6291948	C	G	-0.388052	0.0573418	0.00461208	1.31e-11
ERP44	rs188976415	Q9BS26	9	100161776	A	C	-0.593584	0.0608047	0.0035906	1.64e-22
CEMIP2	rs191912523	Q9UHN6	9	71732071	G	T	0.25381	0.0140673	0.0833358	9.03e-73
CCL27	rs2070074	Q9Y4X3	9	34649445	G	A	-0.327598	0.0121713	0.0969934	1.44e-159
RLN2	rs2273782	P04090	9	5335470	T	C	0.158172	0.00893302	0.226314	3.74e-70
GCNT1	rs2282683	Q02742	9	76502835	G	A	-0.496234	0.00891003	0.209957	0
ASPN	rs2295941	Q9BXN1	9	92274705	G	A	-0.257487	0.00781739	0.327248	6.34e-238
PDCD1LG2	rs2381282	Q9BQ51	9	5514839	C	T	0.601419	0.00722287	0.439127	0
DNM1	rs3003599	Q05193	9	128216902	G	A	0.321361	0.00947188	0.802861	2.58e-252
OMD	rs35209758	Q99983	9	92225574	AT	A	0.0796698	0.00793527	0.308793	1.02e-23
SEMA4D	rs36020742	Q92854	9	89436540	T	C	0.106862	0.00973858	0.183075	5.15e-28
INSL4	rs41313766	Q14641	9	5231360	T	C	-0.651665	0.0296762	0.0173137	7.08e-107
ENTPD2	rs45457700	Q9Y5L3	9	137049085	T	G	-1.49269	0.0272717	0.0214407	0
SPTLC1	rs45461899	O15269	9	92068074	A	C	-0.550489	0.0249555	0.0239861	7.87e-108
C5	rs4837810	P01031	9	121118921	C	T	-0.142986	0.00765242	0.577163	6.55e-78
GRHPR	rs4878690	Q9UBQ7	9	37422659	T	C	0.26902	0.00798506	0.326343	8e-249
SPINK4	rs4879679	O60575	9	33234021	T	C	-1.11377	0.0103303	0.842834	0
LCN15	rs4880140	Q6UWW0	9	136764124	C	G	0.65651	0.00902962	0.779195	0
OBP2B	rs4962104	Q9NPH6	9	133211660	C	T	0.704335	0.00773506	0.800092	0
TLR4	rs4986790	O00206	9	117713024	G	A	-0.327182	0.0162768	0.0597162	7.21e-90
FBP1	rs499206	P09467	9	94597197	G	A	0.575477	0.0141736	0.924969	0
ABO	rs505922	P16442	9	133273813	C	T	1.17091	0.00816033	0.316934	0
KYAT1	rs534043341	Q16773	9	128849806	A	AAAAAG	-0.13905	0.00831713	0.710171	9.61e-63
SSNA1	rs535590282	O43805	9	136820383	T	G	-1.02601	0.10805	0.00143882	2.19e-21
LCN2	rs542243688	P80188	9	128143271	A	C	-0.236424	0.0254088	0.0285384	1.34e-20
MAMDC2	rs62572585	Q7Z304	9	69977388	A	C	0.224011	0.00826947	0.258423	1.33e-161
SH3GLB2	rs62585602	Q9NR46	9	129020685	A	G	-0.272618	0.00735121	0.475422	4.93e-301
HMCN2	rs6415851	Q8NDA2	9	130291649	G	A	0.624118	0.00757447	0.511934	0
TEK	rs682632	Q02763	9	27183465	C	A	-1.04508	0.0189017	0.960248	0
B4GALT1	rs7019909	P15291	9	33113324	T	C	0.331588	0.0120316	0.10231	3.38e-167
TNC	rs7021057	P24821	9	115135714	C	T	-0.243987	0.00783089	0.293505	4.07e-213
OGN	rs7026361	P20774	9	92376282	T	G	0.59708	0.00727236	0.368931	0
RAD23B	rs7035725	P54727	9	107287633	G	C	-0.0641375	0.00763557	0.54975	4.47e-17
PTGR1	rs7036102	Q14914	9	111564267	G	A	0.757723	0.0168611	0.0504458	0
PTGDS	rs7040970?	P41222	9	136964561	C	T	0.197372	0.00716042	0.528771	2.98e-167
FCN2	rs7041446	Q15485	9	134884208	A	G	-0.619952	0.00745726	0.459504	0
TRAF2	rs7045531?	Q12933	9	136927852	T	C	-0.0569047	0.00745609	0.599684	2.31e-14
RECK	rs71521299	O95980	9	36058819	G	T	-0.853354	0.0289887	0.0162187	1.82e-190
NPDC1	rs7388830	Q9NQX5	9	137044745	C	T	0.189185	0.0126907	0.907669	2.95e-50
EGFL7	rs74557797	Q9UHF1	9	136656051	T	G	-0.285354	0.0135196	0.0933746	6.9e-99
PAXX	rs7470867	Q9BUH6	9	136998671	T	C	-0.165401	0.00812317	0.685177	3.67e-92
ADAMTS13	rs74715985	Q76LX8	9	133438993	G	A	-1.45882	0.0287105	0.0169626	0
NTRK2	rs77562929	Q16620	9	84670452	T	G	0.494632	0.0464933	0.00714669	1.97e-26
NUDT2	rs7848667	P50583	9	34340951	G	A	0.332279	0.0103869	0.156939	1.5e-224
AIF1L	rs7856365	Q9BQI0	9	131059539	A	G	-0.310504	0.00828445	0.684455	1.93e-307
IGFBPL1	rs7857243	Q8WX77	9	38409084	A	G	0.494588	0.00905069	0.806889	0
RABEPK	rs7858935	Q7Z6M1	9	125224625	T	A	0.207364	0.0109477	0.147247	5.21e-80
CD274	rs822340	Q9NZQ7	9	5453260	G	A	0.340584	0.00860382	0.745065	0
CTSL	rs868561	P07711	9	87734287	C	G	-0.148068	0.00726606	0.503888	2.62e-92
CD72	rs869487	P21854	9	35615899	G	C	-0.166377	0.00908428	0.219874	6.3e-75
PAEP	rs9409964	P09466	9	135580082	A	G	0.870947	0.00864103	0.187823	0
MGMT	rs1008982	P16455	10	129647467	C	T	-0.414088	0.0078542	0.373182	0
IDI2	rs1044261	Q9BXS1	10	1019770	T	C	-0.616182	0.0140267	0.0782	0
ECHS1	rs1049951	P30084	10	133370622	A	G	-0.446925	0.016567	0.943799	2.76e-160
NUDT5	rs10508438	Q9UKK9	10	12202080	A	G	0.0614984	0.00795365	0.335603	1.06e-14
UROS	rs10794023	P10746	10	125804845	C	A	-0.138142	0.00947045	0.793756	3.42e-48
GRK5	rs10886430	P34947	10	119250744	G	A	-0.407393	0.0117772	0.1275	3.38e-262
FAS	rs10887882	P25445	10	89023165	A	T	-0.256654	0.00710505	0.584859	9.98e-286
MSMB	rs10993994	P08118	10	46046326	C	T	0.935839	0.00726071	0.608294	0
VSIR	rs10999992	Q9H7M9	10	71769141	C	T	0.440001	0.01067	0.146887	0
KAZALD1	rs11190812	Q96I82	10	101064535	A	G	-1.69603	0.0194453	0.0397966	0
GFRA1	rs11197603	P56159	10	116242259	C	T	-0.303471	0.0101237	0.147994	2.01e-197
CXCL12	rs11239028	P48061	10	44387717	T	C	0.195376	0.00810884	0.338507	2.88e-128
ADAM12	rs11244909	O43184	10	126256024	C	T	0.129391	0.00780317	0.609433	9.42e-62
AKR1C4	rs11253048	P17516	10	5219196	G	A	-0.068129	0.0101002	0.177002	1.53e-11
RBM17	rs11256771	Q96I25	10	6104299	T	C	-0.378377	0.0198686	0.0374358	7.37e-81
LYZL2	rs116792212	Q7Z4W2	10	30605518	T	C	0.495069	0.0179461	0.0396479	1.62e-167
FUOM	rs11816588	A2VDF0	10	133361096	C	T	0.503113	0.0207073	0.0325539	2.14e-130
TSPAN15	rs1227967	O95858	10	69508078	C	T	-0.0558228	0.00776848	0.501078	6.68e-13
IL2RA	rs12722497	P01589	10	6053965	A	C	0.956182	0.0133443	0.0886912	0
ACTA2	rs1324551	P62736	10	88991759	T	C	-0.0602131	0.00682485	0.498774	1.12e-18
CASP7	rs141266925	P55210	10	113725526	C	T	-1.15139	0.0695118	0.00293918	1.27e-61
PRTFDC1	rs143356584	Q9NRG1	10	24952573	T	C	-0.858359	0.0328301	0.0136535	1.11e-150
PRAP1	rs143674922	Q96NZ9	10	133348399	A	G	-1.29767	0.0281617	0.0181886	0
SFTPA2	rs17886395	Q8IWL1	10	79558907	G	C	0.940133	0.0113707	0.131856	0
GPR158	rs1931291	Q5T848	10	25429508	T	A	-0.0637475	0.00808925	0.694771	3.26e-15
PRKG1	rs1937682	Q13976	10	51919222	T	A	-0.217952	0.00887057	0.237619	2.63e-133
LHPP	rs1952692206	Q9H008	10	124470382	G	GC	0.462271	0.00948809	0.181028	0
SFTPA1	rs1965708	Q8IWL2	10	79557289	T	G	-0.283821	0.00988595	0.187164	2.9e-181
CDH23	rs2166631	Q9H251	10	71713125	T	C	-0.167542	0.00933285	0.214057	4.65e-72
IFIT3	rs2274878	O14879	10	89342341	G	C	-0.108425	0.00878326	0.246051	5.21e-35
NRP1	rs2506150	O14786	10	33194380	A	G	-0.304724	0.00766843	0.359537	0
PCBD1	rs2630336	P61457	10	70888665	T	G	-0.181331	0.00774856	0.36019	4.09e-121
RET	rs2744077	P07949	10	42869058	T	C	0.471137	0.00976418	0.174675	0
ANXA11	rs2784773	P50995	10	80160044	C	T	0.0662676	0.00788898	0.644151	4.46e-17
ASAH2	rs2842126	Q9NR71	10	50258722	G	A	0.690565	0.00946645	0.804514	0
CPXM2	rs28741041	Q8N436	10	123891193	C	G	-0.477054	0.0075409	0.387146	0
FGFR2	rs2981430	P21802	10	121552184	A	G	-0.112753	0.00715232	0.580332	5.45e-56
APBB1IP	rs2992335	Q7Z5R6	10	26439005	G	C	-0.217354	0.00761735	0.600929	4.43e-179
ADAM8	rs2995310	P78325	10	133269306	T	C	-0.709409	0.0122509	0.894069	0
IL15RA	rs3136630	Q13261	10	5955857	T	C	-0.259008	0.0082948	0.295673	4.83e-214
BAG3	rs35434411	O95817	10	119669882	A	G	0.177939	0.0216623	0.0311189	2.14e-16
OGA	rs3781299	O60502	10	101830837	A	C	-0.134492	0.00819591	0.291403	1.63e-60
ITIH5	rs41298373	Q86UX2	10	7580046	A	G	0.16877	0.0127681	0.0995056	6.9e-40
PIK3AP1	rs41317268	Q6ZUJ8	10	96709357	G	A	-0.23009	0.00927301	0.194803	6.5e-136
GPR15L	rs4399275	Q6UWK7	10	84159182	G	T	0.220987	0.00757052	0.42143	2.56e-187
DUSP29	rs4745762	Q68J44	10	75068565	A	C	-0.14018	0.0080767	0.3388	1.77e-67
PNLIPRP2	rs4751995	P54317	10	116638373	G	A	1.13574	0.00759031	0.518767	0
FGFBP3	rs555601744	Q8TAT2	10	91905711	CA	C	-0.390045	0.00783744	0.311489	0
PLAU	rs55744193	P00749	10	73912301	A	G	-0.814693	0.0420163	0.00733221	9.39e-84
BLNK	rs55769428	Q8WV28	10	96246079	C	A	-0.149364	0.0201358	0.0380811	1.19e-13
CRTAC1	rs56007204	Q9NQ79	10	97865562	T	C	-0.778038	0.00823541	0.211983	0
PSAP	rs57681041	P07602	10	71884204	T	C	-0.248735	0.00879671	0.221485	6.82e-176
CDNF	rs61738953	Q49AH0	10	14820083	G	C	-1.12945	0.0213057	0.0348155	0
PBLD	rs61854835	P30039	10	68279137	G	A	0.576065	0.00892135	0.236934	0
TCTN3	rs61871796	Q6NUS6	10	95665573	C	A	0.630848	0.00771611	0.348685	0
DUSP13	rs6480771	Q6B8I1	10	75101922	C	T	-0.265281	0.00763332	0.410856	1.24e-264
TRDMT1	rs6602180	O14717	10	17150363	C	T	-0.146682	0.00763515	0.462886	2.97e-82
DNMBP	rs7069556	Q6XZF7	10	100010620	G	C	-0.210681	0.0140854	0.0780377	1.39e-50
DKK1	rs7097068	O94907	10	52360120	G	T	-0.102764	0.0075648	0.434695	4.95e-42
SFTPD	rs721917	P35247	10	79946568	G	A	-0.758221	0.00733973	0.417935	0
ECHDC3	rs72781910	Q96DC8	10	11760850	A	G	-0.954889	0.0129674	0.0921816	0
PRDX3	rs7358070	P30048	10	119197216	C	G	-0.0645647	0.0081671	0.324616	2.67e-15
MRC1	rs74118031	P22897	10	17847166	C	T	-0.285038	0.00849137	0.233647	4.91e-247
LIPF	rs746756189	P07098	10	88713471	C	CA	-0.309546	0.0083364	0.279818	8.61e-302
MBL2	rs7899547	P11226	10	52777079	G	T	0.914801	0.0079401	0.653604	0
ACADSB	rs7913063	P45954	10	123039167	T	A	0.37434	0.0135833	0.0846732	3.47e-167
CDHR1	rs7916271	Q96JP9	10	84194464	T	C	0.22561	0.0077243	0.499095	1.54e-187
PLXDC2	rs7919659	Q6UX71	10	20295622	C	G	0.0855978	0.009215	0.200794	1.56e-20
VTI1A	rs79671623	Q96AJ9	10	112381345	A	G	-0.0862424	0.0116255	0.118281	1.19e-13
SNCG	rs873110	O76070	10	86964862	T	C	-1.06124	0.00855183	0.245083	0
PARD3	rs9418120	Q8TEW0	10	34771573	A	G	0.0755386	0.00866169	0.260496	2.76e-18
ASRGL1	rs1043785	Q7L266	11	62393251	T	C	-0.372176	0.00822343	0.284558	0
CTSF	rs1044522	Q9UBX1	11	66568361	A	G	0.216981	0.00842135	0.240657	2.16e-146
SMPD1	rs1050239	P17405	11	6394233	A	G	-0.437682	0.00834479	0.243099	0
YAP1	rs10791554	P46937	11	102052822	A	G	0.0623571	0.00690749	0.453119	1.76e-19
SPON1	rs10832164	Q9HCB6	11	14026933	T	C	-0.29149	0.00715004	0.519594	0
B4GAT1	rs10896113	O43505	11	66349640	T	C	-0.315543	0.00871286	0.221607	3.44e-287
PRG2	rs10896615	P13727	11	57396807	C	T	0.145948	0.0110949	0.123796	1.6e-39
FADD	rs10898847	Q13158	11	70199816	A	G	0.0796562	0.0076401	0.407972	1.88e-25
DKK3	rs11022114	Q9UBP4	11	12017327	A	G	0.372418	0.00775873	0.315324	0
FSHB	rs11031006	P01225	11	30204981	A	G	-0.146851	0.00726083	0.142977	5.89e-91
NCAM1	rs11214489	P13591	11	113105212	T	C	-0.332747	0.0092402	0.184895	5.66e-284
VSIG2	rs11219769	Q96IQ7	11	124750251	T	G	0.213124	0.00838108	0.255934	1.2e-142
IGHMBP2	rs11228377	P38935	11	68835878	C	T	-0.0791582	0.00786319	0.598366	7.74e-24
CD6	rs11230563	P30203	11	61008737	T	C	-0.809763	0.00770377	0.347714	0
RELT	rs11235729	Q969Z4	11	73387281	A	G	0.3988	0.00841222	0.206577	0
EPS8L2	rs11246276	Q9H6S3	11	706284	T	G	-0.393806	0.0101291	0.158783	0
TMEM132A	rs11379371	Q24JP5	11	60934940	AG	A	0.612655	0.00783	0.401133	0
ACRV1	rs113811036	P26436	11	125703540	C	CTT	0.0655479	0.00625743	0.193071	1.12e-25
GPHA2	rs114391421	Q96T91	11	64962847	A	C	0.498941	0.0177359	0.0460778	4.02e-174
TREH	rs11455968	O43280	11	118692994	GA	G	0.883949	0.00808643	0.325361	0
MMP7	rs11568819	P09237	11	102530902	A	G	0.567004	0.0152635	0.0610351	4.78e-302
FOLR1	rs115974400	P15328	11	72167818	C	T	-0.18134	0.0142889	0.0680828	6.64e-37
CTSC	rs11600158	P53634	11	88337746	G	A	0.98901	0.0125011	0.098431	0
AMPD3	rs117706710	Q01432	11	10487356	T	G	-1.71655	0.0381972	0.00914247	0
TRIM5	rs11821656	Q9C035	11	5667914	C	G	-0.407554	0.01076	0.140092	0
NCR3LG1	rs12146443	Q68D85	11	17362951	C	T	0.361403	0.00710462	0.617264	0
CDHR5	rs12360820	Q9HBB8	11	620927	C	A	0.690378	0.00995286	0.828755	0
MUC2	rs12416873	Q02817	11	1083581	A	G	-0.264666	0.00768919	0.207783	1.24e-259
CST6	rs12577165	Q15828	11	66008958	C	T	0.613071	0.0236152	0.024002	1.37e-148
MMP13	rs1261255414	P45452	11	102956148	G	GC	-0.137883	0.00768898	0.56091	6.58e-72
PTS	rs12796145	Q03393	11	112205864	C	G	-0.235581	0.00890685	0.232772	3.71e-154
FOLR3	rs139130389	P41439	11	72139110	CTA	C	1.70004	0.0144003	0.0726155	0
TPP1	rs140726254	O14773	11	6617713	A	G	2.88961	0.078877	0.00221617	8.13e-294
UBXN1	rs142782985	Q04323	11	62678707	C	G	0.555987	0.0803071	0.00216952	4.41e-12
FOLR2	rs146893981	P14207	11	72206309	T	C	0.321264	0.0212574	0.0293612	1.33e-51
TALDO1	rs150770244	P37837	11	824410	A	G	0.505969	0.0474413	0.00719167	1.48e-26
CWC15	rs16921241	Q9P013	11	94974645	G	A	-0.0577482	0.00807839	0.682452	8.77e-13
PCSK7	rs171052	Q16549	11	117211047	G	C	-0.378856	0.00912376	0.226149	0
APOA4	rs1729407	P06727	11	116806654	G	C	0.141461	0.00762008	0.548758	6.26e-77
MMP12	rs17368814	P39900	11	102877965	G	A	-0.749318	0.010568	0.125277	0
CBLIF	rs1787909	P27352	11	61202571	C	G	-0.219986	0.00747232	0.34459	1.68e-190
F2	rs1799963	P00734	11	46739505	A	G	0.730964	0.0372322	0.0109254	8.15e-86
CD248	rs182547559	Q9HCU0	11	66314744	G	C	-0.763466	0.0559784	0.0044272	2.36e-42
TRIM21	rs199881122	P19474	11	4385377	T	A	-1.13933	0.0768174	0.0023175	9.15e-50
ADAMTS8	rs2131535	Q9UP79	11	130411593	A	G	0.492833	0.00849511	0.731284	0
NUCB2	rs214068	P80303	11	17284103	C	T	-0.405813	0.00757506	0.576931	0
AAMDC	rs2186564	Q9H7C9	11	77872220	A	G	-1.06446	0.0123299	0.106244	0
OMP	rs2233546	P47874	11	77102915	T	C	-0.386921	0.0173451	0.0530776	3.14e-110
IL18	rs2250417	Q14116	11	112214593	C	T	-0.29499	0.00736184	0.540468	0
GAS2	rs2279240	O43903	11	22675344	C	T	0.11438	0.00843309	0.706933	6.62e-42
CAT	rs2284368	P04040	11	34447748	C	T	-0.18379	0.00862939	0.220608	1.18e-100
CRTAM	rs2370794	O95727	11	122844074	G	A	0.313207	0.0078	0.336568	0
ADM	rs2403310	P35318	11	10341724	C	G	0.159608	0.00706275	0.472347	4.48e-113
HYOU1	rs2509121	Q9Y4L1	11	119057542	T	C	0.183426	0.00759685	0.400687	8.43e-129
C1QTNF5	rs2509656	Q9BXJ0	11	119337866	A	G	0.163496	0.0104547	0.143369	3.98e-55
SNX15	rs2670910	Q9NRS6	11	65039664	A	G	-0.780685	0.0132624	0.086424	0
APOA1	rs2727784	P02647	11	116840425	T	C	-0.0635894	0.00747609	0.649749	1.81e-17
SERPING1	rs28362944	P05155	11	57598250	C	T	-0.424659	0.0168261	0.0490274	1.53e-140
UBE2L6	rs28362950	O14933	11	57604445	A	G	0.253906	0.00842821	0.267431	2.23e-199
TIMM10	rs2848626	P62072	11	57516515	T	C	-0.215262	0.00895027	0.76723	8.17e-128
IL10RA	rs3135932	Q13651	11	117993348	G	A	0.188879	0.0103325	0.165488	1.19e-74
PRG3	rs34108746	Q9Y2Y8	11	57378752	G	A	0.226186	0.0135617	0.0793096	1.89e-62
TCN1	rs34324219	P20061	11	59855905	A	C	-0.754082	0.0118386	0.107044	0
MCAM	rs34587557	P43121	11	119314967	C	T	-0.323836	0.0161989	0.0509776	6.57e-89
MMP8	rs35231465	P22894	11	102713404	A	G	-1.25163	0.0238944	0.0248267	0
SCN4B	rs35632913	Q8IWT1	11	118142548	GT	G	-0.659771	0.00788744	0.63866	0
RAB6A	rs35939600	P20340	11	73840098	T	TA	0.072636	0.0101351	0.149166	7.68e-13
SCGB1A1	rs3741240	P11684	11	62419070	A	G	-0.339217	0.00760275	0.351484	0
ACY3	rs3758938	Q96HD9	11	67634891	G	T	0.274456	0.00816017	0.312397	5.41e-248
LTBP3	rs4099470	Q9NS15	11	65552515	T	C	0.89636	0.0162699	0.0547578	0
USP28	rs4288784	Q96RU2	11	113874886	G	C	-0.153331	0.014392	0.076991	1.67e-26
PGA4	rs4414241	P0DJD7	11	61205040	T	C	0.0783174	0.00966405	0.243455	5.32e-16
TMEM25	rs45558732	Q86YD3	11	118532247	T	G	-1.0201	0.0212929	0.0337132	0
CALCB	rs4757282	P10092	11	15105198	T	G	-0.126775	0.00883048	0.759872	9.7e-47
MMP10	rs486055	P09238	11	102779693	T	C	-0.396107	0.0102752	0.16223	0
CD5	rs4939490	P06127	11	61026179	G	C	-0.136162	0.00751943	0.391368	2.75e-73
CCS	rs498045	O14618	11	66595526	G	A	0.481208	0.00739018	0.526005	0
MMP1	rs534191	P03956	11	102800966	T	C	0.448154	0.00784496	0.453881	0
MDK	rs541295226	P21741	11	46380789	G	A	-1.68862	0.102367	0.0018781	3.93e-61
LAYN	rs542275	Q6UX15	11	111560889	T	C	0.389433	0.00737142	0.616201	0
PRCP	rs543233230	P42785	11	82795670	A	C	-1.54417	0.0816337	0.00193023	8.45e-80
CTSD	rs55861089	P07339	11	1762527	G	A	-0.507226	0.0122086	0.104162	0
THY1	rs55933700	P04216	11	119423203	T	G	-1.0935	0.0251457	0.0247487	0
IL18BP	rs5743659	O95998	11	71998832	A	G	-0.54695	0.0475355	0.00612386	1.23e-30
CHRDL2	rs574672574	Q6WN34	11	74721142	A	G	-0.66723	0.0184776	0.0411933	1.57e-285
NAP1L4	rs57530484	Q99733	11	2966413	TAACAGACCTCTC	T	0.262886	0.0086944	0.767005	7.91e-201
ROBO4	rs59648931	Q8WZ75	11	124897171	C	T	-0.103611	0.00868805	0.230771	8.7e-33
CDON	rs607980	Q4KMG0	11	126132788	A	G	-0.181058	0.0125689	0.905108	4.8e-47
NELL1	rs61652119	Q92832	11	20933724	A	G	0.793656	0.0170828	0.0485627	0
CYB5R2	rs61683338	Q6BCY4	11	7665627	G	C	-0.38536	0.0119064	0.111914	8.32e-230
PAMR1	rs61736408	Q6UXH9	11	35434513	C	T	-0.476234	0.0099184	0.156722	0
ESAM	rs61753651	Q96AP7	11	124756673	A	G	-1.88968	0.0588128	0.0039161	1.66e-226
BIRC2	rs61754131	Q13490	11	102377675	G	A	-0.677292	0.0845995	0.00199046	1.19e-15
FOLH1	rs61886488	Q04609	11	49158908	T	G	0.190771	0.0171249	0.0575251	8.02e-29
SERPINH1	rs636418	P50454	11	75581697	T	A	0.137312	0.00776656	0.579398	5.98e-70
C2CD2L	rs640603	O14523	11	119093620	A	G	-0.0560174	0.0081279	0.351749	5.5e-12
VEGFB	rs660442	P49765	11	64275525	A	G	0.115121	0.0094454	0.199604	3.6e-34
MMP3	rs678815	P08254	11	102843046	C	G	0.478635	0.00592748	0.482951	0
CD59	rs704701	P13987	11	33722133	G	T	-0.245528	0.00760095	0.320835	6.5e-229
TMPRSS5	rs7114195	Q9H3S3	11	113690699	C	A	0.784796	0.0077526	0.63905	0
SAA4	rs7117890	P35542	11	18226956	A	G	-0.363816	0.00757377	0.5239	0
LYVE1	rs7119709	Q9Y5Y7	11	10605144	A	G	0.349981	0.0190627	0.0397654	2.77e-75
SWAP70	rs7123629	Q9UH65	11	9657220	G	C	-0.289794	0.015758	0.938544	1.57e-75
HMBS	rs72997349	P08397	11	119074792	C	T	0.37997	0.0209781	0.0308838	2.53e-73
ZBTB16	rs73000929	Q05516	11	114082900	A	G	0.851914	0.0196824	0.0372261	0
CLMP	rs73017877	Q9H6B4	11	123192354	G	C	0.33554	0.00700818	0.552394	0
ADAMTS15	rs73044885	Q8TE58	11	130474168	A	G	0.192702	0.0173208	0.0548853	9.43e-29
BRSK2	rs7395567	Q8IWQ3	11	1391826	C	T	-0.606197	0.00861033	0.735097	0
AHNAK	rs74853209	Q09666	11	62529129	C	T	-0.473173	0.0224177	0.0280249	6.84e-99
ART5	rs75902876	Q96L15	11	3641791	A	G	0.349806	0.0153072	0.0812564	1.38e-115
GSTP1	rs762803	P09211	11	67584785	A	C	0.205266	0.00781302	0.448883	3.98e-152
GAL	rs76634175	P22466	11	68674259	A	T	0.151832	0.0130137	0.0778132	1.88e-31
LUZP2	rs76794772	Q86TE4	11	25028282	A	T	-0.590872	0.0207643	0.0366719	4.08e-178
PRDX5	rs77269065	P30044	11	64319797	A	G	0.980081	0.0527071	0.00537323	3.54e-77
CALCA	rs782744846	P01258	11	14908679	T	TTCTAAG	-0.102325	0.00619623	0.45259	2.91e-61
SIAE	rs78778622	Q9HAT2	11	124660768	C	T	-0.443757	0.0157472	0.0596896	1.03e-174
CNTN5	rs898776	O94779	11	99218310	A	G	-0.79179	0.013161	0.92216	0
LSP1	rs907612	P33241	11	1852991	T	C	0.14921	0.00761122	0.378562	1.43e-85
JAM3	rs94499	Q9BX67	11	134153833	G	A	0.123436	0.00910931	0.218818	7.87e-42
PRR4	rs1063193	Q16378	12	10847181	T	C	-0.782934	0.00772442	0.564837	0
APPL2	rs10778371	Q8NEU8	12	105245546	A	G	0.128895	0.00780763	0.372231	3.17e-61
CLEC4C	rs10845821	Q8WTT0	12	7747588	T	C	0.852036	0.00759768	0.405434	0
HIP1R	rs10847864	O75146	12	122842051	T	G	0.0948148	0.0076908	0.359094	6.37e-35
LTBR	rs10849449	P36941	12	6389496	G	A	-0.311182	0.00776713	0.655042	0
C1R	rs10849546	P00736	12	7068900	A	G	-0.459319	0.0109827	0.135276	0
WASHC3	rs10860846	Q9Y3C0	12	102217593	G	T	-0.0986504	0.00903151	0.217399	8.96e-28
COL2A1	rs10875723	P02458	12	48023754	G	A	-0.744027	0.00781796	0.383089	0
CLEC6A	rs11045427	Q6EIG7	12	8453927	A	C	-0.642838	0.00926504	0.215046	0
BCAT1	rs11047639	P54687	12	24798554	T	G	0.28232	0.00819217	0.295239	2.95e-260
CD163	rs11054859	Q86VB7	12	7617180	A	G	-0.185809	0.0117002	0.102692	8.61e-57
PLA2G1B	rs11065078	P04054	12	120310782	T	C	-0.0684269	0.00903342	0.2081	3.6e-14
KITLG	rs11105121	P21583	12	88970809	T	C	-0.0538187	0.00774843	0.662456	3.76e-12
GOLGA3	rs11147139	Q08378	12	132881065	A	G	0.118147	0.00895844	0.222145	1.02e-39
ENDOU	rs11168215	P21128	12	47735995	C	A	0.326529	0.00741839	0.306937	0
LRIG3	rs11172841	Q6UXM1	12	58958650	C	A	0.0901103	0.00911098	0.224675	4.59e-23
CNTN1	rs11177604	Q12860	12	40651583	A	C	0.19899	0.0070555	0.383452	5.28e-175
TSPAN8	rs11178654	P19075	12	71143549	C	T	0.475946	0.00738045	0.408689	0
ENO2	rs11446182	P09104	12	6913195	AG	A	0.145334	0.00832257	0.273954	2.76e-68
STAB2	rs115840458	Q8WWQ8	12	103640270	G	A	0.800343	0.0144	0.0672065	0
CLEC4A	rs117213717	Q9UMR7	12	8125599	A	G	-2.00629	0.0315394	0.0140684	0
GLT8D2	rs117801489	Q9H1C3	12	104015054	C	T	0.674695	0.0296419	0.0173137	1.1e-114
C1S	rs12146727	P09871	12	7063032	A	G	-0.668054	0.0109743	0.135005	0
CLEC12A	rs12230629	Q5QGZ9	12	9965184	C	T	0.493869	0.00873557	0.266959	0
ITGB7	rs12232003	P26010	12	53199848	C	T	0.181354	0.0133544	0.074409	5.25e-42
CD69	rs12819552	Q07108	12	9767236	G	A	-0.0554819	0.00767925	0.421933	5.01e-13
SUOX	rs141735896	P51687	12	56004018	T	C	-0.39315	0.0478282	0.00593375	2.03e-16
PTPRR	rs144705265	Q15256	12	70764673	A	G	-1.1543	0.0507429	0.00528757	1.5e-114
KLRF1	rs146460124	Q9NZS2	12	9832369	A	G	2.66991	0.0884392	0.00171311	3.29e-200
SLC39A5	rs147572362	Q6ZMH5	12	56231330	C	T	-0.695558	0.0420451	0.0074873	1.79e-61
BIN2	rs149960700	Q9UBW5	12	51311384	CTTATTTA	C	-0.183737	0.0120587	0.107704	2.01e-52
CLEC7A	rs16910526	Q9BXN2	12	10118488	C	A	-1.56188	0.0133386	0.0853916	0
CALCOCO1	rs17102261	Q9P1Z2	12	53732948	G	T	0.138691	0.0103195	0.150203	3.54e-41
CIT	rs17527306	O14578	12	119809340	C	T	-0.203512	0.0288511	0.0172041	1.74e-12
IRAK4	rs183549317	Q9NWZ3	12	43736640	A	G	-1.08496	0.128889	0.000846778	3.84e-17
RILPL2	rs186269301	Q969X0	12	123432729	A	G	0.235193	0.0224434	0.0284603	1.07e-25
CD63	rs187372065	P08962	12	55798095	G	C	-0.717184	0.0753197	0.00289062	1.7e-21
C1RL	rs191448232	Q9NZP8	12	7102090	C	G	-2.15212	0.0344064	0.0121924	0
HEBP1	rs1941	Q9NRV9	12	12975329	G	C	-0.319814	0.0201234	0.0377387	7.13e-57
TXNRD1	rs201402862	Q16881	12	104313269	A	G	-1.16676	0.143744	0.000836175	4.78e-16
APOF	rs2020854	Q13790	12	56349583	C	T	-0.351487	0.0143282	0.0696631	6.89e-133
SH2B3	rs2135678901	Q9UQQ2	12	111473764	G	GA	-0.0835437	0.0095246	0.206782	1.77e-18
AMIGO2	rs215384	Q86SJ2	12	47366418	G	C	0.157371	0.00763887	0.41101	2.67e-94
CLSTN3	rs2167285	Q9BQT9	12	7131705	T	C	-0.468058	0.00753099	0.566331	0
DTX3	rs2277323	Q8N9I9	12	57615589	A	G	-0.109285	0.0080435	0.248339	4.8e-42
ACVRL1	rs2277382	P37023	12	51912437	T	C	0.568278	0.0133099	0.0801359	0
PTPRB	rs2465811	P23467	12	70596274	C	T	-0.366558	0.00799964	0.286489	0
KLRD1	rs2537752	Q13241	12	10314934	A	T	-0.417748	0.00732473	0.599445	0
LTA4H	rs2540486	P09960	12	96037229	G	C	0.102159	0.00776027	0.346657	1.41e-39
CD27	rs25680	P26842	12	6445462	A	G	0.293625	0.00864012	0.23946	3.85e-253
CKAP4	rs2704895	Q07065	12	106256210	A	G	0.223303	0.00870419	0.221934	3.75e-145
MDM1	rs2870812	Q8TC05	12	68325436	A	G	-0.201537	0.00847007	0.712799	3.85e-125
MVK	rs28934897	Q03426	12	109596515	A	G	-1.00678	0.0937138	0.00203398	6.38e-27
TIGAR	rs3217860	Q9NQ88	12	4289884	G	A	-0.0662248	0.00894833	0.247681	1.35e-13
MANSC4	rs34311349	A6NHS7	12	27772104	A	T	0.938372	0.00897426	0.227765	0
GPD1	rs35428353	P21695	12	50106288	A	G	-1.23916	0.0720295	0.00273855	2.5e-66
INHBC	rs3741414	P55103	12	57450266	T	C	-0.659375	0.00865308	0.246558	0
LAG3	rs3782735	P18627	12	6775910	A	G	0.17518	0.00759445	0.602515	9.98e-118
FKBP4	rs3814251	Q02790	12	2794482	C	T	-0.133721	0.0196979	0.0386422	1.13e-11
NELL2	rs382115	Q99435	12	44936741	C	T	-0.173881	0.0074157	0.603685	1.4e-121
LRTM2	rs41276696	Q8N967	12	1831348	A	G	-0.369887	0.0188574	0.0400307	1.15e-85
MFAP5	rs4132450	Q13361	12	8662099	T	C	-1.76955	0.0596996	0.00449252	4.44e-193
TNFRSF1A	rs4149584	P19438	12	6333477	T	C	-0.302924	0.028173	0.0166682	5.78e-27
CLEC4D	rs4242896	Q8WXI8	12	8536403	C	A	0.530953	0.00757011	0.571826	0
WIF1	rs462010	Q9Y5W5	12	64944365	A	G	-0.191821	0.00735096	0.44527	4.19e-150
ADGRD1	rs4759533	Q6QNK2	12	130971707	A	G	0.82369	0.0153217	0.946607	0
NOS1	rs4767532	P29475	12	117353127	T	C	-0.14237	0.00897168	0.203648	1.04e-56
PXN	rs4767884	P49023	12	120224174	C	T	0.756757	0.00885277	0.765689	0
M6PR	rs4883201	P20645	12	8929985	G	A	-0.280236	0.0126802	0.104034	3.14e-108
KLRB1	rs563890415	Q12918	12	9601084	C	T	-1.1301	0.0465103	0.00631074	2.07e-130
CRADD	rs56944668	P78560	12	93850077	T	C	-0.100031	0.0104112	0.156959	7.4e-22
KRT5	rs607860	P13647	12	52519245	T	C	-0.101467	0.00747366	0.406626	5.52e-42
NFE2	rs60822569	Q16621	12	54323724	TTTCTC	T	0.0662945	0.00757669	0.552985	2.14e-18
STAT2	rs61754171	P52630	12	56343473	G	A	-0.5575	0.0287935	0.0187037	1.62e-83
CRACR2A	rs6489498	Q9BSW2	12	3793103	G	A	-0.13434	0.00788769	0.342568	4.79e-65
FGF23	rs6489536	Q9GZV9	12	4382743	C	G	0.108306	0.00781877	0.338541	1.24e-43
CLEC1B	rs659928	Q9P126	12	9996104	A	G	0.167157	0.0086174	0.253937	8.08e-84
VWF	rs68120218	P04275	12	6032283	A	G	0.0975401	0.00777039	0.344871	3.84e-36
SELPLG	rs7294337	Q14242	12	108618918	T	C	-1.97352	0.0299552	0.0159522	0
NTF3	rs73039984	P20783	12	5440290	T	C	-0.231906	0.0119736	0.112505	1.43e-83
CD4	rs73053728	P01730	12	6787380	G	A	-0.359292	0.0080763	0.302319	0
VSIG10	rs7307331	Q8N0Z9	12	118071386	A	G	0.779253	0.00831781	0.296533	0
PZP	rs7311982	P20742	12	9162261	C	T	0.333296	0.00609878	0.710751	0
PRKAB1	rs749140768	Q9Y478	12	119671479	A	AGGCACCTCTTCACAGGAC	0.343095	0.0141808	0.0789447	2.55e-129
ERBB3	rs75526830	P21860	12	56095610	G	A	2.48538	0.0525586	0.00488138	0
KLRK1	rs756546977	P26718	12	10377577	A	ACTAAT	-0.53297	0.00837057	0.715473	0
IL22	rs760407193	Q9GZX6	12	68265134	A	AAGAC	0.105694	0.00813708	0.275595	1.41e-38
RBP5	rs76904513	P82980	12	7125522	G	A	-0.511492	0.0129472	0.0877844	0
ACRBP	rs7959658	Q8NEB7	12	6645025	G	A	0.160696	0.00782974	0.361059	1.32e-93
CLEC1A	rs7961483	Q8NC01	12	10077861	T	C	-0.316654	0.00751234	0.619965	0
CACNB3	rs7975385	P54284	12	48797209	C	T	0.119068	0.00886065	0.233276	3.63e-41
CPM	rs7978197	P14384	12	68932767	T	C	-0.475495	0.0307585	0.0140695	6.56e-54
PSMD9	rs80090724	O00233	12	121927934	C	T	-0.193661	0.00801897	0.292375	7.4e-129
IGFBP6	rs822688	P24592	12	53099603	T	C	-0.126037	0.0101717	0.122227	2.92e-35
OLR1	rs936964	P78380	12	10139536	A	C	0.108129	0.00851445	0.275111	5.95e-37
PCDH17	rs11148472	O14917	13	59446055	C	A	0.353212	0.00753034	0.391299	0
ITGBL1	rs12018094	O95965	13	101334341	T	G	-0.362743	0.00928678	0.187796	0
MTIF3	rs1218825	Q9H2K0	13	27435783	C	G	0.217781	0.0185372	0.956075	7.2e-32
SLITRK6	rs12863734	Q9H5Y7	13	85796436	A	G	-1.41086	0.0292955	0.0172049	0
NHLRC3	rs149175958	Q5JS37	13	39047828	T	G	-2.12674	0.0566633	0.00440127	2.67e-308
THSD1	rs149590732	Q9NS62	13	52397552	G	A	1.11099	0.062512	0.00382123	1.16e-70
FOXO1	rs17061453	Q12778	13	40610221	T	A	0.279848	0.0184299	0.0430927	4.48e-52
OLFM4	rs17552047	Q6UX06	13	53028327	A	G	-0.858605	0.00904818	0.276422	0
C1QTNF9	rs1961993	P0C862	13	24316879	A	C	1.15065	0.00961886	0.802689	0
TNFSF11	rs2062305	O14788	13	42478744	A	G	-0.111865	0.00738466	0.531643	7.78e-52
SLITRK1	rs2876803	Q96PX8	13	83794650	A	T	0.157284	0.00978754	0.17037	4.15e-58
GPC5	rs342706	P78333	13	91764804	C	T	-0.878117	0.00859842	0.271658	0
MPHOSPH8	rs35424555	Q99549	13	19647376	G	A	0.0880808	0.0116954	0.122396	5.03e-14
TNFSF13B	rs374039502	Q9Y275	13	108308037	A	T	0.746059	0.0265034	0.0205777	2.43e-174
IL17D	rs4770059	Q8TAD2	13	20576908	C	T	-0.397947	0.00789521	0.736663	0
GGACT	rs4772304	Q9BVM4	13	100543269	A	G	-0.445226	0.00752524	0.512751	0
SPRY2	rs504122	O43597	13	80337390	A	G	-0.0819766	0.0078416	0.369756	1.4e-25
F7	rs510335	P08709	13	113105441	T	G	-0.778851	0.0116972	0.112172	0
F10	rs547138	P00742	13	113137856	A	T	0.179093	0.00773227	0.605091	1.11e-118
FLT1	rs552252905	P17948	13	28411879	G	C	-1.14473	0.112757	0.00118954	3.24e-24
TNFRSF19	rs61947047	Q9NS68	13	23579770	T	C	0.259204	0.00772853	0.309477	1.32e-246
PIBF1	rs61966211	Q8WXW3	13	72988511	T	G	-0.0618154	0.00766962	0.384432	7.64e-16
COL4A1	rs652572	P02462	13	110167110	G	A	0.184238	0.00780284	0.660583	2.92e-123
CPB2	rs6561283	Q96IY4	13	46066702	G	A	0.674075	0.00846019	0.735349	0
GAS6	rs6602909	Q14393	13	113849020	C	T	-0.33847	0.0077855	0.324174	0
PCDH9	rs73196184	Q9HC56	13	67234051	A	G	0.340734	0.0117258	0.113489	1.2e-185
LCP1	rs7323373	P13796	13	46133701	A	T	-1.47256	0.0129523	0.906504	0
WASF3	rs9512298	Q9UPY6	13	26638078	G	C	0.132658	0.00772958	0.555465	5.08e-66
LAMP1	rs9549739	P11279	13	113320975	A	G	0.0666853	0.00860225	0.292233	9.04e-15
FLT3	rs9554228	P36888	13	28063701	G	A	-0.0844657	0.00788074	0.627197	8.38e-27
TSC22D1	rs963569	Q15714	13	44668243	T	C	-0.0686656	0.0091086	0.781444	4.75e-14
CLEC14A	rs10151239	Q86T13	14	38503166	A	C	0.084058	0.00730156	0.403523	1.14e-30
RNASE6	rs1045922	Q93091	14	20781965	A	G	-0.444932	0.00852085	0.234407	0
HSPA2	rs10498515	P54652	14	64578338	T	C	0.126675	0.00930953	0.798996	3.64e-42
VASH1	rs11159226	Q7L8A9	14	76715089	G	T	0.209829	0.0159256	0.0597101	1.21e-39
SERPINA5	rs1130267	P05154	14	94596770	A	G	0.200756	0.0076139	0.598796	3.27e-153
APEX1	rs1130409	P27695	14	20456995	G	T	-0.388737	0.00729531	0.480083	0
SEL1L	rs11499034	Q9UBV2	14	81506097	C	T	-1.2545	0.0315322	0.0147691	0
TMED8	rs11620921	Q6PL24	14	77473622	G	A	-0.0661951	0.00765559	0.602718	5.3e-18
RNASE4	rs12588573	P34096	14	20678425	T	C	-0.36502	0.00901944	0.217668	0
DLK1	rs12881545	P80370	14	100709875	C	G	0.49245	0.00777539	0.66908	0
SERPINA11	rs12898137	Q86U17	14	94444245	A	T	-0.621336	0.00682644	0.411118	0
EIF5	rs138711694	P55010	14	103346102	C	T	-0.249859	0.0306619	0.0175777	3.67e-16
NPC2	rs140130028	P61916	14	74480701	T	C	-2.02151	0.0379504	0.00909881	0
ARG2	rs140881784	P78540	14	67665367	C	G	-0.40425	0.0466169	0.00790251	4.26e-18
VCPKMT	rs142528336	Q9H867	14	50114293	C	A	-0.394643	0.0401992	0.00971867	9.5e-23
ENTPD5	rs146086623	O75356	14	74000519	A	G	-0.972806	0.0169272	0.0533797	0
DHRS4L2	rs146691898	Q6PKH6	14	24008733	G	A	-0.651476	0.0171713	0.0522648	0
RNASE3	rs147307766	P12724	14	20917832	T	C	0.569287	0.0167075	0.0537026	1.81e-254
LGMN	rs148659834	Q99538	14	92709697	A	G	-1.05518	0.0338526	0.0121425	2.73e-213
SERPINA12	rs17091005	Q8IW75	14	94522070	C	T	0.777789	0.00908919	0.218361	0
RNASE1	rs17254387	P07998	14	20812519	A	G	0.21707	0.00796099	0.694281	1.05e-163
SERPINA1	rs17580	P01009	14	94380925	A	T	-0.374366	0.0176218	0.0495982	3.71e-100
FLRT2	rs17646457	O43155	14	85622971	A	G	-0.698907	0.0103681	0.150601	0
MAP4K5	rs17780143	Q9Y4K4	14	50435050	A	G	-0.373277	0.0161068	0.0574682	8.11e-119
GLRX5	rs179133	Q86SX6	14	95529516	T	C	0.155672	0.0100149	0.182556	1.75e-54
GZMH	rs190749747	P20718	14	24607097	G	C	-0.896529	0.0366367	0.0111682	3.02e-132
SMOC1	rs1958078	Q9H4F8	14	69888141	C	A	0.367091	0.00984948	0.846918	5.01e-304
GMPR2	rs199867463	Q9P2T1	14	24237061	C	T	-1.59857	0.099145	0.00165435	1.74e-58
SERPINA9	rs2038499	Q86WD7	14	94482954	T	C	-0.497695	0.00841784	0.282271	0
PNMA1	rs2053282628	Q8ND90	14	73741642	C	CGCTCCTCTGCAGGCTTCCGCA	-0.531331	0.0486622	0.00635101	9.38e-28
FUT8	rs2127870	Q9BYC5	14	65330128	C	G	-0.915494	0.00949587	0.795153	0
PSME1	rs2236352	Q06323	14	24141524	C	T	0.0942669	0.00849568	0.255917	1.31e-28
PSME2	rs2236352	Q9UL46	14	24141524	C	T	0.104102	0.00842556	0.25591	4.55e-35
WARS	rs2273804	P23381	14	100376300	G	C	-0.257646	0.00855095	0.259874	1.92e-199
AMN	rs2295829	Q9BXJ7	14	102922666	C	G	0.769675	0.0085107	0.39015	0
NID2	rs2516600	Q14112	14	52021048	C	T	0.575913	0.00754295	0.543702	0
COCH	rs28400019	O43405	14	30874288	A	G	0.510216	0.0120629	0.115	0
AP1G2	rs28403575	O75843	14	23556131	T	C	-0.192051	0.0131331	0.0884882	1.99e-48
THTPA	rs28403575	Q9BU02	14	23556131	T	C	-0.749636	0.0132797	0.0884739	0
RAB2B	rs34855848	Q8WUD1	14	21461559	CA	C	-0.2327	0.0109603	0.13657	4.93e-100
EDDM3B	rs3827905	P56851	14	20770159	A	G	-0.160371	0.00526753	0.668481	1.39e-203
LGALS3	rs3832943	P17931	14	55140083	AATT	A	-0.534162	0.00726861	0.423783	0
SERPINA4	rs5511	P29622	14	94567258	T	A	0.617394	0.00903979	0.220437	0
ATXN3	rs55656743	P54252	14	92073710	G	A	-0.306859	0.00849727	0.244708	1.44e-285
TNFAIP2	rs576859558	Q03169	14	103142861	G	T	-0.595813	0.0629665	0.00380182	3.01e-21
SERPINA3	rs61976127	P01011	14	94631329	G	A	-0.447313	0.00980458	0.185308	0
SERPINA6	rs61981773	P08185	14	94363079	C	CCACGCAGCCACACACA	-0.214192	0.00680286	0.517322	1.37e-217
NUMB	rs7141139	P49757	14	73421182	T	G	0.0838935	0.00833259	0.710949	7.64e-24
RNASE10	rs7144945	Q5GAN6	14	20503283	T	C	-0.802958	0.00767767	0.507415	0
PACS2	rs7149013	Q86VP3	14	105293503	C	T	0.1781	0.00827181	0.294503	7.98e-103
CHGA	rs729940	P10645	14	92932756	T	C	-0.245571	0.0101481	0.157108	2.3e-129
ACYP1	rs75948138	P07311	14	75063338	G	C	-1.26254	0.0357813	0.0110197	9.98e-273
PGF	rs76432944?[	P49763	14	75029984	C	CA	0.154654	0.00675242	0.470025	4.3e-116
TCL1A	rs78986913	P56279	14	95696081	A	G	-0.713763	0.0182248	0.0431721	0
TDP1	rs79027981	Q9NUW8	14	89962090	G	A	0.306635	0.0288377	0.0172855	2.09e-26
MAX	rs8005829	P61244	14	65109447	T	C	0.0784266	0.00776087	0.583115	5.23e-24
ANG	rs8008227	P03950	14	20688145	A	G	0.666938	0.0113394	0.116892	0
CRIP2	rs80324969	P52943	14	105451479	C	G	0.183384	0.0100244	0.171047	9.28e-75
GZMB	rs8192918	P10144	14	24632672	CT	C	-0.354337	0.00865117	0.224008	0
LTBP2	rs888414	Q14767	14	74638202	A	G	-0.105376	0.00645187	0.38259	5.78e-60
AHNAK2	rs9805957	Q8IVF2	14	104970720	C	A	0.215521	0.00790973	0.642451	1.78e-163
ANPEP	rs1042499	P15144	15	89785074	C	T	0.818797	0.0161798	0.0571408	0
PRTG	rs10851591	Q2VWP7	15	55711507	G	A	0.448645	0.00810177	0.692988	0
MEGF11	rs11630800	A6BM72	15	66243405	T	C	0.164385	0.00943203	0.210749	5.03e-68
NEO1	rs11632433	Q92859	15	73174731	G	T	0.114371	0.0127309	0.0977212	2.62e-19
DNAJA4	rs11635166	Q8WW22	15	78246557	T	C	0.156735	0.00949318	0.178629	3.09e-61
CSPG4	rs11854097	Q6UVK1	15	75702880	G	A	-0.134289	0.00810958	0.255693	1.37e-61
PPP1R14D	rs11855641	Q9NXH3	15	40795819	G	A	0.0610645	0.00795297	0.340105	1.61e-14
ZFYVE19	rs11858010	Q96K21	15	40806965	C	T	-0.374491	0.00781437	0.354663	0
PPCDC	rs12591994	Q96CD2	15	75027965	G	A	0.670013	0.0150023	0.0645358	0
CA12	rs12916532	O43570	15	63381972	C	T	-0.294043	0.00840932	0.274115	7.31e-268
PLIN1	rs150004289	O60240	15	89673215	A	G	-0.759553	0.0704863	0.00287042	4.47e-27
SPINT1	rs17658212	O43278	15	40853721	T	C	-0.675826	0.0163359	0.0598506	0
FES	rs1894401	P07332	15	90885812	A	G	0.133012	0.00765013	0.523034	1.04e-67
FURIN	rs2071410	P09958	15	90877710	G	C	0.194343	0.00785383	0.325848	3.52e-135
GCHFR	rs2289218	P30047	15	40773528	A	T	0.111278	0.00740302	0.457826	4.57e-51
CD276	rs2291014	Q5ZPR3	15	73704018	A	G	-1.3369	0.0124345	0.0981001	0
ITGA11	rs2306022	Q9UKX5	15	68335825	T	C	-0.359098	0.0129452	0.0899664	2.31e-169
CILP	rs2585035	O75339	15	65204137	G	T	-0.291579	0.0075404	0.633078	0
SCG3	rs2606134	Q8WXD2	15	51681453	C	G	0.707695	0.00863854	0.756738	0
RBPMS2	rs28711906	Q6ZRY4	15	64770079	A	T	0.180936	0.0175589	0.0482147	6.72e-25
NTRK3	rs28735437	Q16288	15	87971624	C	G	0.27255	0.0106007	0.139824	8.91e-146
SMAD3	rs34189958	P84022	15	67064143	A	C	0.245182	0.00885131	0.232868	6.97e-169
MFGE8	rs34239095	Q08431	15	88912537	G	C	0.373348	0.00817839	0.281607	0
DAPK2	rs34772505	Q9UIK4	15	63984573	T	C	0.387403	0.00767847	0.43002	0
ISLR2	rs34868798	Q6UXK2	15	74177375	C	T	0.246346	0.00849267	0.223506	5.38e-185
IGF1R	rs35115159	P08069	15	98947683	G	A	0.129815	0.00880548	0.203046	3.44e-49
RGMA	rs3752102	Q96B86	15	93072785	A	C	-0.227453	0.00726355	0.468759	2.98e-215
USP8	rs4380013	P40818	15	50467231	A	G	0.09103	0.00945748	0.196402	6.26e-22
MPI	rs4886632	P34949	15	74881584	T	G	0.199669	0.00760316	0.576289	5.31e-152
PLCB2	rs4924450	Q00722	15	40305028	A	G	-0.15273	0.00822776	0.705713	6.43e-77
ACAN	rs4932196	P16112	15	88710037	C	T	0.134292	0.00887053	0.191085	8.94e-52
GOLM2	rs550761239	Q6P4E1	15	44378276	T	C	0.556655	0.064215	0.00424604	4.37e-18
SORD	rs56060952	Q00796	15	45036783	C	T	0.204782	0.0110479	0.128179	1.06e-76
IGDCC4	rs56362513	Q8TDY8	15	65509382	C	T	0.964492	0.0255817	0.0203114	0
IL16	rs58754882	Q14005	15	81303017	A	G	-0.968073	0.0128705	0.0904439	0
PDIA3	rs59162344	P30101	15	43751148	A	AT	0.0653461	0.00922714	0.763257	1.42e-12
CTSH	rs60250730	P09668	15	78945802	G	C	1.15836	0.0103677	0.165798	0
CKMT1A_CKMT1B	rs690604	P12532	15	43542666	T	G	-0.291008	0.0144199	0.0808903	1.44e-90
SPESP1	rs72752337	Q6UW49	15	68906046	C	T	1.35354	0.0428069	0.00700766	1.98e-219
CEP152	rs77379665	O94986	15	48790312	T	C	0.156936	0.0216604	0.0332987	4.32e-13
MAP2K1	rs77428206	Q02750	15	66484142	A	C	0.0856371	0.0126898	0.0960566	1.49e-11
SEMA7A	rs78994380	O75326	15	74400071	A	C	-0.231475	0.0119104	0.111827	3.93e-84
TYRO3	rs8024626	Q06418	15	41570983	A	G	-0.646026	0.0080972	0.301793	0
ANXA2	rs8033800	P07355	15	60396980	A	T	-0.461215	0.00776048	0.601626	0
COQ7	rs11074359	Q99807	16	19073976	T	C	-0.121032	0.00782947	0.639035	6.62e-54
APRT	rs111433410	P07741	16	88802787	T	C	-0.35072	0.0382007	0.00973799	4.27e-20
ITGAM	rs11150613	P11215	16	31346489	T	C	0.163623	0.00789882	0.676047	2.54e-95
BOLA2_BOLA2B	rs111894927	Q9H3K6	16	30349780	C	A	-0.382903	0.040504	0.0097274	3.28e-21
SEZ6L2	rs113443718	Q6UXD5	16	29880863	A	G	0.162095	0.00739293	0.308319	1.48e-106
CIAPIN1	rs11458669	Q6FI81	16	57473865	TC	T	0.056182	0.00750626	0.527643	7.17e-14
HAGH	rs115389912	Q16775	16	1819973	A	G	-0.80935	0.0498864	0.00506677	3.42e-59
ITGAL	rs11574938	P20701	16	30474072	C	G	-0.156306	0.00758865	0.515738	2.9e-94
CDH15	rs11646135	P55291	16	89132700	A	G	0.437742	0.00928825	0.141512	0
CARHSP1	rs12597479	Q9Y2V2	16	8809732	T	G	-0.0776729	0.00740213	0.525945	9.27e-26
NAGPA	rs12599777	Q9UK23	16	5029465	G	A	-0.410461	0.00986824	0.182643	0
UMOD	rs12922822	P07911	16	20356323	T	C	-0.969036	0.00934472	0.181666	0
TPPP3	rs13334364	Q9BW30	16	67298462	C	T	-0.117271	0.0146652	0.0751394	1.28e-15
CDH3	rs138190335	P22223	16	68685216	C	T	0.736063	0.0589439	0.00391614	8.73e-36
CES2	rs140461033	O00748	16	66938061	A	G	-1.05004	0.061802	0.00357856	9.68e-65
CES1	rs143168962	P23141	16	55815161	G	T	-1.15153	0.0161829	0.0565026	0
DPEP2	rs144339907	Q9H4A9	16	67992095	C	A	-2.28015	0.0611719	0.00360839	4.26e-304
DCTPP1	rs146094440	Q9H773	16	30424280	G	C	-0.520335	0.0350451	0.0132456	7.21e-50
CALB2	rs1476089	P22676	16	71119869	A	G	-0.0693794	0.00841981	0.287668	1.72e-16
SULT1A1	rs148788997	P50225	16	30311847	C	G	0.150118	0.011541	0.126136	1.11e-38
APOBR	rs149271	Q0VD83	16	28495551	G	A	-1.12313	0.00777238	0.409996	0
LPCAT2	rs16955343	Q7L5N7	16	55532397	T	C	-0.252858	0.0179781	0.0459841	6.25e-45
CDH5	rs16956504	P33151	16	66398478	C	T	0.308351	0.0111324	0.1044	7.26e-169
IL17C	rs17700884	Q9P0M4	16	88618087	T	G	-0.120102	0.00784937	0.361957	7.55e-53
AGRP	rs188707867	O00253	16	67481485	G	C	-0.469091	0.0457189	0.00709892	1.06e-24
CTRL	rs20549	P40313	16	67936027	G	A	0.0894944	0.00983876	0.16698	9.36e-20
MSLN	rs2235503	Q13421	16	760593	A	C	0.75362	0.00937124	0.193005	0
HBZ	rs2461286	P02008	16	153255	G	A	-1.03087	0.00790263	0.648502	0
MTSS2	rs2487972	Q765P7	16	70857915	A	T	-0.348333	0.0364951	0.0123649	1.37e-21
CRYM	rs2733910	Q14894	16	21273960	T	C	-0.415252	0.00883878	0.256563	0
TPSD1	rs2745083	Q9BZJ3	16	1234173	A	C	0.267191	0.00770796	0.51312	2.72e-263
SLC9A3R2	rs3211995	Q15599	16	2039005	A	G	-0.147317	0.0102938	0.159367	1.86e-46
PMM2	rs34258285	O15305	16	8813057	C	A	-0.679878	0.0243197	0.0254701	5.6e-172
VASN	rs35713275	Q6EMK4	16	4381359	A	G	-0.903974	0.0159605	0.0631196	0
NOMO1	rs3891245	Q15155	16	16254430	G	T	-0.510894	0.00894261	0.228045	0
WFDC1	rs400345	Q9HC57	16	84294888	T	C	-0.356505	0.00994569	0.184483	2.18e-281
DPEP1	rs409170	P16444	16	89615942	G	A	0.798895	0.00764329	0.596714	0
CCL22	rs41398344	O00626	16	57360481	C	T	-0.824293	0.0379714	0.00984098	1.71e-104
GP2	rs4430753	P55259	16	20320878	G	A	-0.232605	0.00681565	0.487788	2.82e-255
PRSS53	rs4468641	Q2L4Q9	16	31085555	C	A	0.88509	0.00774632	0.385149	0
IL32	rs45499297	P24001	16	3065271	C	T	-0.394571	0.0125813	0.0943142	6.71e-216
PYDC1	rs4561481	Q8WXC3	16	31248232	A	G	0.305793	0.00714319	0.67413	0
CHMP1A	rs460879	Q9HD42	16	89646481	T	C	-0.0950999	0.00769624	0.427056	4.48e-35
HMOX2	rs4785965	P30519	16	4464654	A	G	-0.120824	0.00860269	0.734557	8.28e-45
IL34	rs4985556	Q6ZMJ4	16	70660097	A	C	-1.07047	0.0118091	0.121679	0
LCAT	rs4986970	P04180	16	67942417	T	A	-0.317808	0.0199511	0.0352508	3.96e-57
HBQ1	rs556207545	P09105	16	188349	CAAAAAAAA	C	0.472196	0.00939698	0.810517	0
WFIKKN1	rs55798945	Q96NZ8	16	619708	G	T	0.277795	0.00807564	0.304382	2.59e-259
CA5A	rs55870502	P35218	16	87893616	C	T	0.812228	0.0094418	0.192642	0
PLA2G10	rs568086689	O15496	16	14850794	C	T	-1.3934	0.0556944	0.00458292	3.83e-138
PPL	rs61499243	O60437	16	4950211	T	C	0.136523	0.0123003	0.111482	1.27e-28
GFER	rs61516948	P55789	16	1973321	T	C	-0.10356	0.0114198	0.126032	1.21e-19
HSBP1	rs707236	O75506	16	83769555	A	T	-0.568474	0.00794354	0.345448	0
PRSS27	rs71386687	Q9BQR3	16	2717893	T	G	0.386516	0.0130422	0.0823749	5.16e-193
TNFRSF17	rs71389075	Q02223	16	11968055	CT	C	-0.144205	0.0079907	0.337068	8.39e-73
CES3	rs71647892	Q6UWW8	16	66963853	C	T	-0.854256	0.0332745	0.012689	2.34e-145
ARL2BP	rs7198865	Q9Y2Y0	16	57249818	A	G	-0.746164	0.0208366	0.0352316	7.67e-281
WWP2	rs72783174	O00308	16	69775775	T	C	-0.30408	0.0138088	0.0784306	1.82e-107
ADGRG1	rs733464	Q9Y653	16	57648363	T	C	0.0710144	0.00735137	0.406603	4.46e-22
CEP20	rs74009487	Q96NB1	16	15872040	T	C	-0.216287	0.0166506	0.0563859	1.4e-38
TNFRSF12A	rs74758164	Q9NP84	16	3020627	T	C	0.158736	0.0181642	0.0393235	2.35e-18
RAB11FIP3	rs74847787	O75154	16	496321	C	T	-0.16458	0.0216406	0.0307055	2.85e-14
NME3	rs749285440	Q13232	16	1718075	A	G	3.05215	0.107689	0.00135318	1.04e-176
PLA2G15	rs7672	Q8NCC3	16	68260897	G	C	-0.245434	0.00821169	0.714679	2.79e-196
CX3CL1	rs781264602	P78423	16	57375150	A	AAAG	-0.232211	0.00777157	0.618928	3.63e-196
IST1	rs79258602	P53990	16	71927632	C	A	-0.256534	0.0248769	0.0232745	6.21e-25
PRSS22	rs8046218	Q9GZN4	16	2858702	T	C	0.259704	0.00819135	0.324763	1.34e-220
CTRB1	rs8051363	P17538	16	75221319	G	A	0.57364	0.00843378	0.714502	0
TPSAB1	rs8051930	Q15661	16	1245817	A	T	0.832219	0.00754929	0.477978	0
OTOA	rs8055493	Q7RTW8	16	21759695	G	A	-0.0570992	0.00787402	0.425451	4.12e-13
IL4R	rs8060025	P24394	16	27315893	G	T	0.314196	0.00757565	0.612212	0
CPPED1	rs8062313	Q9BRF8	16	12805909	C	T	0.828467	0.00981479	0.173327	0
PRSS8	rs889555	Q16651	16	31111250	T	C	0.114932	0.00781412	0.282237	5.71e-49
CCL17	rs9302690	Q92583	16	57409056	A	G	0.381022	0.0133624	0.0810135	7.76e-179
MTHFSD	rs9939348	Q2M296	16	86527254	C	T	0.464294	0.00776637	0.59775	0
CCL4	rs1015673	P13236	17	36150004	T	C	-0.314287	0.00829789	0.424895	0
BLMH	rs1050565	Q13867	17	30249058	C	T	0.57895	0.00778994	0.331857	0
ACOX1	rs10852766	Q15067	17	75955783	C	T	0.0776409	0.00808345	0.65913	7.62e-22
SERPINF2	rs11078597	P08697	17	1715069	C	T	-0.20691	0.00938438	0.188071	9.91e-108
LGALS3BP	rs111526614	Q08380	17	78966679	T	C	-0.480122	0.0283494	0.0182851	2.45e-64
CCL16	rs112689088	O15467	17	35980421	C	T	-1.33189	0.0123315	0.0960346	0
CCL8	rs1133763	P80075	17	34320812	C	A	-1.07389	0.0102931	0.154166	0
P4HB	rs113708033	P07237	17	81878054	T	G	0.0869644	0.00962074	0.191801	1.58e-19
C1QTNF1	rs116539064	Q9BXJ1	17	79022318	T	C	0.398118	0.0128129	0.0972553	5.83e-212
SDK2	rs11655934	Q58EX2	17	73591438	A	G	-0.674164	0.0107238	0.149405	0
CA4	rs117154637	P22748	17	60156793	T	A	-0.825377	0.0204107	0.0349188	0
CCL2	rs12601658	P13500	17	34206404	A	T	-0.0678942	0.00843879	0.228723	8.59e-16
CEP112	rs12938334	Q8N8E3	17	65938082	C	A	-0.229079	0.00789455	0.432721	3.97e-185
CD79B	rs12946669	P40259	17	63928647	T	C	-0.163364	0.00742789	0.394182	3.33e-107
RABEP1	rs1336389668?	Q15276	17	5298656	A	AT	0.0712909	0.00754092	0.472598	3.27e-21
MILR1	rs138176943	Q7Z6M3	17	64468504	A	G	0.796328	0.0163185	0.0577858	0
SAT2	rs13894	Q96F10	17	7626584	A	G	-1.01394	0.0146918	0.0727164	0
MFAP4	rs139356332	P55083	17	19385973	C	G	-0.722082	0.0252079	0.0231911	1.85e-180
CCL11	rs140905292	P51671	17	34188515	A	G	-0.120636	0.00854339	0.224055	2.85e-45
GIT1	rs142511067	Q9Y2X7	17	29729269	G	C	0.245339	0.0266189	0.021749	3.06e-20
CHAD	rs144030994	O15335	17	50465353	T	G	-1.62959	0.0475407	0.00592099	1.68e-257
TK1	rs144204502	P04183	17	78187152	T	C	-0.350009	0.0345488	0.0127987	4.03e-24
SLC4A1	rs145919155	P02730	17	44230018	A	G	-0.137971	0.0170806	0.04985	6.6e-16
NXPH3	rs147028083	O95157	17	49578668	G	C	-2.10042	0.0448108	0.00710876	0
COL1A1	rs147266928	P02452	17	50185845	C	T	1.42463	0.110843	0.00123978	8.3e-38
KIF1C	rs148934699	O43896	17	5022180	T	C	-0.542954	0.0485496	0.00617735	4.91e-29
SOST	rs1513671	Q9BQB4	17	43729942	C	G	-0.0611441	0.00720457	0.639132	2.12e-17
CCL3	rs1634486	P10147	17	36082734	C	A	0.419583	0.0086964	0.22394	0
TP53	rs1641549	P04637	17	7671457	T	C	0.0655565	0.00892039	0.255103	2e-13
CD300E	rs1719465	Q496F6	17	74580252	C	T	-0.361265	0.00780962	0.687139	0
HS3ST3B1	rs17669311	Q9Y662	17	13933734	A	G	0.328967	0.00783651	0.392123	0
CANT1	rs17739056	Q8WVQ1	17	78999123	C	T	-0.215409	0.011736	0.1156	3.04e-75
APOH	rs1801689	P02749	17	66214462	C	A	-1.4615	0.0222055	0.0300858	0
ERN1	rs1801689	O75460	17	66214462	C	A	0.526081	0.0218195	0.03005	1.94e-128
RILP	rs183827902	Q96NA2	17	1649225	T	C	0.268124	0.0284187	0.0172241	3.92e-21
MINK1	rs190385998	Q8N4C8	17	4875155	A	T	-0.643754	0.0747904	0.00295506	7.47e-18
CNP	rs199922737	P09543	17	41945900	C	CA	0.0855108	0.00843667	0.726114	3.84e-24
CCL18	rs2015086	P55774	17	36064257	G	A	0.705587	0.01088	0.132815	0
CCL15	rs2089998053	Q16663	17	36001607	C	CAGGGCAG	-1.57929	0.0139811	0.925527	0
CCL5	rs2107538	P13501	17	35880776	T	C	-0.220346	0.0096716	0.180238	6.79e-115
ENO3	rs2243090	P13929	17	4931922	C	T	-0.0903813	0.00760477	0.670175	1.42e-32
SHPK	rs224495	Q9UHJ6	17	3609833	A	G	-0.131784	0.0127726	0.100702	5.86e-25
SCARF1	rs2272011	Q14162	17	1638896	A	G	-0.378526	0.00765651	0.591082	0
PLSCR3	rs2277641	Q9NRY6	17	7393802	A	G	-0.22429	0.026137	0.0216462	9.38e-18
NOS2	rs2297518	P35228	17	27769571	A	G	-0.0914127	0.00980204	0.188759	1.1e-20
ASGR2	rs2304978	P07307	17	7108760	T	C	0.324944	0.00823868	0.289819	0
PYY	rs2341378	P10082	17	43963439	T	C	0.244558	0.00811056	0.679661	9.77e-200
TRIM25	rs2525992	Q14258	17	56910821	T	C	-0.0997392	0.00834171	0.732118	5.99e-33
GPRC5C	rs2670824	Q9NQ84	17	74442833	G	C	-0.21347	0.0144399	0.923584	1.88e-49
FAM20A	rs2952271	Q96MK3	17	68533638	A	G	-0.238835	0.00764245	0.653075	2.16e-214
CCL13	rs3136674	Q99616	17	34355597	C	T	-0.462266	0.0162166	0.0537475	9.91e-179
CD7	rs3176831	P09564	17	82314615	T	C	-1.13182	0.018946	0.0428114	0
AARSD1	rs323500	Q9BTE6	17	42988528	T	C	0.131661	0.00797006	0.289876	2.66e-61
AOC3	rs33986943	Q16853	17	42852620	A	G	-0.867151	0.0115265	0.111021	0
MPO	rs34097845	P05164	17	58281068	T	C	-0.507083	0.0166015	0.0573515	6.7e-205
SCPEP1	rs34449028	Q9HB40	17	57008002	T	A	-0.365435	0.00851289	0.300825	0
RNF43	rs34523089	Q68DV7	17	58358748	T	C	0.139438	0.0105069	0.157432	3.41e-40
TNFRSF13B	rs34562254	O14836	17	16939677	A	G	-0.173645	0.0123904	0.0971971	1.27e-44
TMEM106A	rs34687590	Q96A25	17	43149269	TG	T	-0.10731	0.00802854	0.385431	9.54e-41
CD300LF	rs35489971	Q8TDQ1	17	74704804	G	A	1.29528	0.00956697	0.812327	0
HEXIM1	rs36160143	O94992	17	45167022	T	C	0.0839966	0.00945723	0.197539	6.58e-19
SKAP1	rs368876017	Q86WV1	17	48265501	A	AAAGCAAGC	0.0613156	0.00837902	0.339871	2.52e-13
ERBB2	rs3764354	P04626	17	39760570	T	C	0.200177	0.0100316	0.146109	1.36e-88
TNFSF13	rs3803800	O75888	17	7559652	G	A	-0.324686	0.00866746	0.788658	4.07e-307
ACE	rs4362	P12821	17	63496400	C	T	-0.448149	0.00755267	0.482033	0
WFIKKN2	rs4591185	Q8TEU8	17	50832073	A	T	-0.679912	0.00792966	0.657694	0
GP1BA	rs553749201	P07359	17	4933900	A	C	-0.256395	0.0170287	0.0528376	3.12e-51
SEPTIN9	rs55645755	Q9UHD8	17	77456611	G	A	-0.355477	0.0308949	0.0154635	1.23e-30
ASGR1	rs55714927	P07306	17	7176997	T	C	-0.19305	0.00938678	0.194969	5.52e-94
CHMP6	rs56239087	Q96FZ7	17	80996699	T	C	0.202837	0.00990465	0.172029	3.31e-93
ICAM2	rs574698129	P13598	17	64022514	C	CA	0.101221	0.00748285	0.187898	1.08e-41
CD300C	rs58440339	Q08708	17	74543335	T	C	0.681898	0.0125267	0.092371	0
GRN	rs5848	P28799	17	44352876	T	C	-0.250314	0.00773573	0.274464	1.06e-229
GFAP	rs59291670	P14136	17	44914081	T	C	0.277537	0.0239523	0.0214784	4.79e-31
CALCOCO2	rs606911	Q13137	17	48830866	A	G	0.0754112	0.0101917	0.158831	1.37e-13
DCXR	rs61746217	Q7Z4W1	17	82036043	T	C	-0.767439	0.0645742	0.00301579	1.42e-32
LRRC37A2	rs62057151	A6NM11	17	45826476	T	C	1.11518	0.00903642	0.232554	0
NPTX1	rs62068268	Q15818	17	80565290	T	C	0.81848	0.0125396	0.0894968	0
PLXDC1	rs62076601	Q8IUK5	17	39067156	T	C	-0.534797	0.0178111	0.0492226	4.49e-198
CD300A	rs62087202	Q9UGN4	17	74463780	A	G	-0.62258	0.0167105	0.0485431	8.24e-304
SERPINF1	rs62088172	P36955	17	1762959	T	C	-0.282879	0.00769371	0.353305	6.1e-296
CCL7	rs6505397	P80098	17	34190977	A	T	0.10544	0.00731824	0.422893	4.62e-47
SHMT1	rs669340	P34896	17	18360643	C	G	0.719383	0.00783343	0.633865	0
CCL23	rs712048	P55773	17	35999179	C	A	0.56876	0.0110814	0.869024	0
VAT1	rs7210098	Q99536	17	43141596	T	C	-0.140627	0.00796083	0.335354	7.81e-70
LPO	rs7219860	P22079	17	58243910	A	G	-0.307111	0.00902688	0.218119	1.06e-253
OMG	rs72813607	P23515	17	31134507	A	G	-0.125182	0.0105362	0.140247	1.48e-32
CD300LG	rs72836561	Q6UXG3	17	43848758	T	C	-1.07199	0.0202519	0.0317927	0
KRT19	rs7405611	P08727	17	41535160	A	G	0.147113	0.00768458	0.622765	1.09e-81
SLC9A3R1	rs745666	O14745	17	74748659	C	G	0.0915183	0.00791169	0.438805	6.02e-31
CSF3	rs748908389	P09919	17	39973272	CT	C	0.0762913	0.00752277	0.470934	3.62e-24
SGSH	rs7503034	P51688	17	80210594	T	C	-0.885866	0.00737931	0.331355	0
CAMKK1	rs753513	Q8N5S9	17	3890178	T	C	-0.296959	0.00842648	0.286672	4.68e-272
SEZ6	rs778315867	Q53EL9	17	28943637	AAACA	A	-0.0958638	0.011607	0.124448	1.47e-16
CXCL16	rs78086290	Q9H2A7	17	4738075	T	A	0.189447	0.00729797	0.529204	1.45e-148
NT5C	rs78625720	Q8TCD5	17	75144846	A	G	-1.53891	0.0213628	0.0315415	0
LGALS9	rs79526289	O00182	17	27644953	G	A	-0.513717	0.00834852	0.250444	0
CDC27	rs79702286	P30260	17	47219250	G	A	0.136035	0.0125701	0.101789	2.71e-27
TNFSF12	rs80067372	O43508	17	7549435	A	G	0.372462	0.00822831	0.288461	0
BAP18	rs8065014	Q8IXM2	17	6985286	A	G	-0.112333	0.0137575	0.0788245	3.21e-16
TIMP2	rs8066695	P16035	17	78917761	C	T	0.0932838	0.00759236	0.454564	1.07e-34
DOC2B	rs8069133	Q14184	17	182520	G	A	0.066946	0.00832579	0.674116	8.92e-16
ASPSCR1	rs8074498	Q9BZE9	17	81996668	A	T	-0.213285	0.00756964	0.5811	1.14e-174
ENPP7	rs8076533	Q6UWV6	17	79730552	T	C	0.950159	0.00797616	0.366583	0
STX8	rs8077500	Q9UNK0	17	9440454	A	G	0.102374	0.0087907	0.244136	2.41e-31
VMO1	rs8078118	Q7Z5L0	17	4786743	A	C	0.755324	0.0076111	0.416747	0
SHBG	rs858519	P04278	17	7628647	C	T	0.273734	0.00688879	0.558184	0
ALDH3A1	rs887241	P30838	17	19742625	C	A	0.48354	0.0077249	0.657503	0
CLEC10A	rs90951	Q8IUN9	17	7078078	G	A	0.544455	0.00790221	0.333129	0
CCL14	rs9903158	Q16627	17	35985301	C	T	-1.01344	0.0166932	0.0526911	0
BAIAP2	rs9989483	Q9UQB8	17	80997736	T	C	0.0952043	0.0100281	0.172757	2.23e-21
TNFRSF11A	rs113339733	Q9Y6Q6	18	62351096	A	G	-0.597919	0.00936762	0.192673	0
CDH2	rs12454164	P19022	18	28110963	A	G	-0.101206	0.00745171	0.310984	5.15e-42
CLUL1	rs12957470	Q15846	18	591690	C	G	0.613679	0.00811193	0.286379	0
CD226	rs13381239	Q15762	18	69859489	A	T	-0.263971	0.00764902	0.471689	5.6e-261
ELAC1	rs142132015	Q9H777	18	50984326	C	T	-0.861409	0.0538017	0.00484147	1.07e-57
SERPINB5	rs148729762	P36952	18	63493861	A	AAAAC	0.0564466	0.00822575	0.663713	6.78e-12
COLEC12	rs149622251	Q5KU26	18	331717	T	C	-0.849296	0.0454113	0.00597343	4.74e-78
TTR	rs1667229	P02766	18	31562243	C	T	0.117591	0.00715392	0.540047	1.03e-60
CNDP1	rs17817077	Q96KN2	18	74542308	A	G	0.294253	0.00760046	0.393086	0
GRP	rs17835713	P07492	18	59210859	A	G	0.461975	0.0102001	0.165338	0
YES1	rs2741189	P07947	18	707511	C	G	0.0851272	0.00887244	0.228722	8.43e-22
DSG2	rs2848680	Q14126	18	31513354	G	A	-0.218118	0.00725299	0.475905	1.1e-198
DSG4	rs34620697	Q86SJ6	18	31403566	T	C	-0.36792	0.0471234	0.00597496	5.83e-15
SERPINB8	rs3826616	P50452	18	63987229	G	A	-0.726747	0.00755829	0.58103	0
DSC2	rs4799305	Q02487	18	31109181	A	G	-0.341678	0.0115251	0.884259	3.78e-193
NFATC1	rs657693	O95644	18	79402462	G	A	-0.109871	0.00767019	0.360222	1.54e-46
MEP1B	rs680321	Q16820	18	32217995	C	T	-1.07416	0.00762105	0.456032	0
DSG3	rs7234091	P32926	18	31439866	T	C	-0.307589	0.00907491	0.180916	8.05e-252
PSTPIP2	rs72642432	Q9H939	18	45991312	A	G	-0.226152	0.0114093	0.131783	1.93e-87
PTPRM	rs72911294	P28827	18	8253604	T	C	-0.0796528	0.0077284	0.270968	6.58e-25
DCC	rs9807459	P43146	18	51955366	A	G	0.246506	0.00825123	0.306941	4.14e-196
VSIG10L	rs1035454	Q86VR7	19	51342302	C	T	0.207781	0.00784056	0.575859	9.48e-155
DNAJB1	rs1036687985	P25685	19	14539880	C	CT	-0.0636789	0.00901453	0.762919	1.62e-12
PDCD5	rs10402931	O14737	19	32581163	A	G	0.383572	0.00812415	0.683858	0
CD22	rs10411704	P20273	19	35309759	T	G	-0.294694	0.00868705	0.785544	3.01e-252
CEACAM20	rs10414398	Q6UY09	19	44517149	A	G	-0.283467	0.0140009	0.079751	3.82e-91
CEACAM1	rs10416089	P13688	19	42498217	G	C	-0.482528	0.0134478	0.0850585	5.92e-282
MUC16	rs10421318	Q8WXI7	19	9010243	A	G	-0.0722092	0.00820903	0.350791	1.41e-18
PRTN3	rs10425544	P24158	19	836043	C	T	0.499169	0.00892834	0.712953	0
GDF15	rs1054221	Q99988	19	18389048	C	T	0.391818	0.00893373	0.14593	0
SIGLEC5	rs1106476	O15389	19	51627384	A	T	-1.21943	0.0120584	0.113029	0
LAIR1	rs111949142	Q6GTX8	19	54358584	A	T	0.723161	0.00964453	0.184227	0
C3	rs11569466	P01024	19	6701598	T	G	-0.166592	0.0112209	0.136546	7.32e-50
LILRA6	rs11668526	Q6PI73	19	54245208	T	C	0.796493	0.00772974	0.593512	0
CXCL17	rs11668599	Q6UXB2	19	42450984	G	A	0.117925	0.0123771	0.0780617	1.61e-21
LYPD3	rs11671471	O95274	19	43492580	A	G	-0.522329	0.0115146	0.112665	0
KLK11	rs117268623	Q9UBX7	19	51024714	T	C	-1.14741	0.0208715	0.0324973	0
SBSN	rs1176372081	Q6UWP8	19	35530785	T	TTTTA	0.58731	0.00869059	0.25087	0
KIR3DL1	rs12150998	P43629	19	54831584	G	A	-0.926156	0.00785938	0.564277	0
CEACAM6	rs12459454	P40199	19	41759235	G	A	-0.120252	0.00809709	0.29177	6.83e-50
CEACAM8	rs12459454	P31997	19	41759235	G	A	-0.130572	0.00804995	0.292134	3.63e-59
FCAR	rs12608573	P24071	19	54879918	G	C	0.843811	0.00917812	0.217634	0
PALM	rs12610821	O75781	19	719295	G	C	0.319431	0.0160665	0.0567098	5.86e-88
COMP	rs12974746	P49747	19	18795739	G	A	-0.579389	0.0216929	0.03016	3.72e-157
LILRB5	rs12975366	O75023	19	54255498	C	T	-1.18537	0.00777803	0.395204	0
PSG1	rs12986075	P11464	19	42868882	A	G	-0.961961	0.00934989	0.198713	0
AZU1	rs1355978006	P20160	19	831815	G	GT	-1.17341	0.0358054	0.0111734	1.48e-235
ADGRE5	rs139113505	P48960	19	14388804	T	C	-0.715177	0.0280463	0.0169479	1.98e-143
SIGLEC7	rs140185670	Q9Y286	19	51142883	C	G	-0.634584	0.0151209	0.0681529	0
LGALS4	rs140695578	P56470	19	38774589	T	A	0.279919	0.0194071	0.031921	3.68e-47
CEACAM21	rs140838345	Q3KPI0	19	41571242	AGAATC	A	-1.26705	0.00922965	0.777142	0
CLEC11A	rs141369989	Q9Y240	19	50723250	A	G	0.820278	0.0226868	0.0285219	2.92e-286
MCEMP1	rs141879681	Q8IX19	19	7654553	G	A	1.43201	0.0491118	0.00636688	6.59e-187
CLC	rs143121234	Q05315	19	39735890	G	C	-1.35723	0.0906447	0.00194893	1.1e-50
SIRT2	rs144373891	Q8IXJ6	19	38889130	T	C	-0.716416	0.0393798	0.0092148	5.92e-74
A1BG	rs145144275	P04217	19	58350442	G	A	-2.13444	0.0377739	0.0089572	0
C19orf12	rs146170087	Q9NSK7	19	29702747	C	T	-1.00085	0.122289	0.000956807	2.74e-16
CAPS	rs147363394	Q13938	19	5915289	A	C	-2.20213	0.0959885	0.00138836	1.79e-116
NOTCH3	rs147373451	Q9UM47	19	15192130	C	T	-1.32398	0.0699922	0.00297678	8.39e-80
SIGLEC10	rs148783636	Q96LC7	19	51407725	C	T	-1.57664	0.0286414	0.0197084	0
HRC	rs148966785	P23327	19	49154976	A	G	-0.680073	0.0419683	0.00829248	4.69e-59
BLVRB	rs149698066	P30043	19	40458157	A	G	-1.46607	0.0524718	0.00597736	8.69e-172
KIR3DL2	rs150240916	P43630	19	54837387	A	G	0.341096	0.0218746	0.0337866	8.09e-55
KIR2DL3	rs16985907	P43628	19	54735345	C	G	-0.879307	0.0184457	0.038001	0
PEPD	rs17569	P12955	19	33391316	A	G	-0.492782	0.0102122	0.156643	0
CEACAM16	rs17715069	Q2WEN9	19	44706173	C	G	-0.335255	0.00766408	0.381494	0
SUGP1	rs17751061	Q8IWZ8	19	19302283	T	C	0.325118	0.0102213	0.159531	5.02e-222
CCER2	rs190921775	I3L3R5	19	38911656	T	G	-0.917059	0.0527288	0.00499507	9.49e-68
GMFG	rs194016	O60234	19	39326460	G	A	-0.104162	0.0120398	0.109803	5.08e-18
KLK7	rs1991821	P49862	19	50981649	G	A	0.693497	0.0131796	0.910074	0
NPHS1	rs200857931	O60500	19	35854154	AT	A	-0.801037	0.0145557	0.0750536	0
CCL25	rs2032887	O15444	19	8056476	G	A	0.770243	0.00856954	0.236916	0
PGLYRP1	rs2072563	O75594	19	46023390	A	G	-0.296739	0.00792914	0.325334	1.6e-306
SIGLEC9	rs2075803	Q9Y336	19	51125272	G	A	-0.573145	0.00660681	0.553129	0
FCER2	rs2277989	P06734	19	7696926	G	A	-0.291996	0.00745586	0.487384	0
ANGPTL4	rs2278236	Q9BY76	19	8366697	A	G	0.279904	0.00751661	0.514287	1.66e-303
PTPRH	rs2288523	Q9HD43	19	55191542	A	C	0.906578	0.0109818	0.130652	0
PVR	rs2301274	P15151	19	44643102	C	T	-0.786399	0.00886276	0.240609	0
PLAUR	rs2302524	Q03405	19	43652320	C	T	-0.176742	0.00967613	0.166048	1.55e-74
DKKL1	rs2303759	Q9UK85	19	49365794	G	T	-1.26036	0.00857256	0.252483	0
ACP5	rs2305799	P13686	19	11576536	T	C	-0.504211	0.0109417	0.123259	0
VSTM1	rs2433724	Q6UX27	19	54042277	C	T	-0.768327	0.00780512	0.429105	0
CD33	rs2455069	P20138	19	51225385	G	A	1.17717	0.00771475	0.427178	0
KLK10	rs2569454	O43240	19	51019947	C	T	0.593494	0.00779635	0.57833	0
KLK14	rs2569491	Q9P0G3	19	51081659	A	G	0.41576	0.00805561	0.298549	0
MIA	rs2607421	Q16674	19	40771172	G	A	1.38269	0.0144964	0.0729752	0
PLIN3	rs262557	O60664	19	4872083	T	C	0.0738843	0.00891668	0.757438	1.17e-16
KLK4	rs2664153	Q9Y5K2	19	50911996	A	G	-0.417927	0.00738853	0.638802	0
KLK6	rs268891	Q92876	19	50968727	C	A	-0.19211	0.00787778	0.650967	2.39e-131
THOP1	rs2741990	P52888	19	2796646	T	C	0.268047	0.00798555	0.293208	5.18e-247
ICAM5	rs281439	Q9UMF0	19	10289434	C	G	0.843945	0.00888845	0.779936	0
ICAM3	rs28378712	P32942	19	10346796	G	T	0.318159	0.00788651	0.312787	0
BCAM	rs28399654	P50895	19	44813331	A	G	-0.654361	0.019982	0.0331879	3.29e-235
LILRA2	rs28469702	Q8N149	19	54594262	G	A	-1.03591	0.0129381	0.0905677	0
PINLYP	rs3213276	A6NC86	19	43569642	T	C	0.766646	0.00770695	0.587806	0
RETN	rs3219175	Q9HD89	19	7668969	A	G	1.54305	0.0464135	0.00760298	2.36e-242
PGLYRP2	rs34440547	Q96PD5	19	15472052	T	C	-1.14437	0.00923022	0.219267	0
TNFSF14	rs344560	O43557	19	6665009	C	T	0.553818	0.0167576	0.945373	1.63e-239
LILRA5	rs34464703	A6NI73	19	54302450	TG	T	-0.360236	0.00784207	0.329909	0
ARHGAP45	rs34593562	Q92619	19	1083557	G	A	-0.0712126	0.00754728	0.449393	3.89e-21
GIPC3	rs34722692	Q8TF64	19	3585521	A	G	-0.434387	0.0119215	0.111852	1.09e-290
TEX101	rs35033974	Q9BY14	19	43416460	T	G	-0.332256	0.00807996	0.12851	0
HSD17B14	rs35299026	Q9BPX1	19	48815123	A	G	-1.52285	0.0177953	0.0470859	0
NRTN	rs36055559	Q99748	19	5799422	A	G	-0.0761244	0.0106836	0.172458	1.04e-12
SIGLEC8	rs36518	Q9NYZ4	19	51439649	A	G	0.683905	0.0108263	0.13709	0
LILRA3	rs367070	Q8N6C8	19	54296648	G	A	-1.21856	0.00905019	0.230405	0
LILRB1	rs367070	Q8NHL6	19	54296648	G	A	-0.670803	0.00863465	0.230205	0
IL12RB1	rs369378	P42701	19	18078949	A	G	-0.45619	0.00914335	0.213087	0
KLK12	rs3745540	Q9UKR0	19	51031874	G	A	-1.1666	0.00780875	0.582171	0
KLK13	rs3760739	Q9UKR3	19	51035305	T	G	-0.454419	0.00788647	0.350195	0
FUT3_FUT5	rs3760775	P21217,Q11128	19	5841345	T	G	-1.06768	0.015182	0.0602896	0
NCAN	rs3761077	O14594	19	19215154	T	G	-0.240654	0.0112025	0.11016	2.29e-102
LHB	rs3795048	P01229	19	49017585	T	A	-0.120272	0.0158151	0.0611593	2.85e-14
LILRB2	rs383925	Q8N423	19	54279666	T	C	-1.16077	0.00927054	0.205544	0
KIRREL2	rs404299	Q6UWL6	19	35858850	A	G	-0.458579	0.0205111	0.0333212	1.02e-110
LILRB4	rs417477	Q8NHJ6	19	54660452	G	A	0.380751	0.0103352	0.118464	4.18e-297
APOE	rs429358	P02649	19	44908684	C	T	-1.01199	0.0103711	0.15567	0
NECTIN2	rs440277	Q92692	19	44857967	A	G	-0.183158	0.00813585	0.310411	3.14e-112
OSCAR	rs4442925	Q8IYS5	19	54051696	T	C	0.52103	0.00760453	0.448759	0
MRI1	rs452960	Q9BV20	19	13760597	T	A	-0.347332	0.00769461	0.421769	0
SPINT2	rs45437199	O43291	19	38304610	A	G	-0.190557	0.00947461	0.183217	5.75e-90
CD209	rs4804774	Q9NNX6	19	7707287	C	G	-0.413514	0.00754895	0.23677	0
CLEC4M	rs4804774	Q9H2X3	19	7707287	C	G	-0.364179	0.00750199	0.236973	0
ICAM1	rs5030377	P05362	19	10282558	G	A	0.415481	0.00762853	0.377967	0
ICAM4	rs5030377	Q14773	19	10282558	G	A	-0.114713	0.00660235	0.378255	1.29e-67
APOC1	rs5112	P02654	19	44927023	G	C	0.344868	0.00765478	0.53332	0
PTPRS	rs55763631	Q13332	19	5293572	A	C	0.658907	0.0184965	0.048114	6.1e-278
SSC5D	rs55799523	A1L4H1	19	55488178	A	C	0.539142	0.00836253	0.265225	0
BSG	rs56101188	P35613	19	586745	C	T	0.241405	0.012834	0.0905369	6.27e-79
ADGRE1	rs59055395	Q14246	19	6873511	C	T	0.443796	0.0117156	0.112525	0
KLK1	rs601338	P06870	19	48703417	A	G	0.888659	0.00764297	0.509212	0
MYDGF	rs60893137	Q969H8	19	4656827	C	A	-0.306684	0.0260478	0.0212871	5.32e-32
KIR2DL2	rs60955532	P43627	19	54741750	A	C	0.620035	0.00747961	0.559682	0
CC2D1A	rs61740117	Q6P1N0	19	13913456	T	C	-0.325128	0.0319127	0.0135184	2.24e-24
KLK3	rs62113212	P07288	19	50857584	T	C	-0.10504	0.00897829	0.0745135	1.28e-31
CEACAM19	rs62119322	Q7Z692	19	44671797	C	G	0.623089	0.0220035	0.0293929	2.09e-176
SULT2A1	rs62129966	Q06520	19	47871693	A	C	-0.377711	0.0100764	0.16438	1.63e-307
SIGLEC6	rs62617068	O43699	19	51531295	A	C	-1.75832	0.0335146	0.0123064	0
LGALS7_LGALS7B	rs6508818	P47929	19	38786514	G	A	0.22526	0.00721438	0.578367	5.08e-214
AXL	rs66841352	P30530	19	41233275	C	G	-0.174151	0.00752715	0.40263	2e-118
CFD	rs71335276	P00746	19	859368	T	G	-0.185468	0.00913845	0.227163	1.41e-91
PPP1R14A	rs71354995	Q96A00	19	38301201	G	A	-0.226294	0.00862981	0.256224	1.48e-151
RNASEH2A	rs7247284	O75792	19	12810372	C	T	-0.286069	0.0210867	0.0332261	6.34e-42
TBC1D17	rs7248744	Q9HA65	19	49881774	G	A	0.414199	0.00748833	0.425252	0
ADGRE2	rs7251607	Q9UHX3	19	14396179	C	A	0.287087	0.00842229	0.75291	1.17e-254
CGB3_CGB5_CGB8	rs7252920	P0DN86	19	49001003	C	A	-0.0613247	0.00704969	0.485616	3.35e-18
CD70	rs7254538	P32970	19	6611325	C	G	0.750452	0.00726434	0.543022	0
KIR2DS4	rs7255036	P43632	19	54827244	C	G	1.32534	0.00932853	0.225815	0
RTBDN	rs7255045	Q9BSG5	19	12821455	A	G	-0.171275	0.00843504	0.262346	1.16e-91
NCR1	rs7255591	O76036	19	54904812	C	G	-0.426285	0.012993	0.0887356	4.43e-236
IFI30	rs7259445	P13284	19	18172201	C	A	-0.507285	0.00877158	0.218391	0
TGFB1	rs73045269	P01137	19	41319286	T	C	0.287976	0.00986667	0.171487	2.86e-187
KLK15	rs73048483	Q9H2R5	19	50837287	A	G	1.41532	0.0145574	0.0738131	0
LAIR2	rs73070113	Q6ISS4	19	54502956	T	A	-1.0602	0.0115616	0.135004	0
KLK8	rs74705037	O60259	19	51001552	A	G	1.05138	0.017783	0.045538	0
LONP1	rs74996080	P36776	19	5705478	T	G	-0.280964	0.0127897	0.104542	5.83e-107
LRRC25	rs754032589	Q8N386	19	18402007	T	TAGAAAAAAA	-0.339388	0.00732214	0.410514	0
FXYD5	rs756845	Q96DB9	19	35172347	G	A	-0.379885	0.00935539	0.779874	0
CLEC4G	rs76560987	Q6UXB4	19	7734566	T	C	0.374421	0.0142879	0.0709042	2.3e-151
CD177	rs78530667	Q8N6Q3	19	43396545	C	T	-0.739589	0.0117209	0.128349	0
ADAMTSL5	rs791461	Q6ZMM2	19	1507536	C	T	0.40597	0.00820132	0.532003	0
BST2	rs8101243	Q10589	19	17377984	C	T	-0.343639	0.0182846	0.956749	8.47e-79
LRG1	rs8105192	P02750	19	4547359	G	C	-0.55974	0.00738934	0.500003	0
EBI3_IL27	rs8109160	Q14213	19	4247479	T	C	-0.412969	0.00784921	0.289934	0
FGF21	rs838131	Q9NSA1	19	48757420	C	A	-0.122881	0.00765017	0.456623	4.67e-58
GP6	rs892090	Q9HCN6	19	55027704	G	T	0.4129	0.0102273	0.834295	0
FSTL3	rs916904	O95633	19	663929	G	A	0.0866776	0.00756545	0.633526	2.17e-30
CEACAM5	rs9621	P06731	19	41727239	A	G	0.963008	0.0186498	0.0426262	0
THBD	rs1042579	P07204	20	23048087	A	G	0.201289	0.00915704	0.191538	4.3e-107
ITPA	rs1127354	Q9BY32	20	3213196	A	C	-1.18466	0.0145025	0.074539	0
SLA2	rs113102870	Q9H6Q3	20	36614393	A	G	-0.764149	0.0466252	0.00669036	2.28e-60
ADA	rs11555566	P00813	20	44626579	C	T	1.27975	0.0154393	0.062645	0
RALY	rs1216966959	Q9UKM9	20	33976014	G	GTATATA	0.0743794	0.00777001	0.600846	1.04e-21
CBLN4	rs12624596	Q9NTU7	20	55714960	A	G	0.187899	0.00830958	0.286347	3.28e-113
AHCY	rs13043752	P23526	20	34295502	A	G	-1.37454	0.030064	0.0159232	0
CCN5	rs1555851520	O76076	20	44683866	G	GTAACC	0.199885	0.00699586	0.58331	1.5e-179
MMP9	rs17576	P14780	20	46011586	G	A	0.145118	0.00771083	0.351364	5.17e-79
CST5	rs1799841	P28325	20	23879541	G	A	0.731285	0.00745411	0.43573	0
SIGLEC1	rs189448562	Q9BZZ2	20	3724468	C	G	-1.84247	0.0353057	0.0112537	0
ISM1	rs1998123	B1AKI9	20	13495237	G	A	-0.186791	0.00804023	0.696966	2.16e-119
CTSZ	rs199825459	Q9UBR2	20	58997654	G	A	-1.95383	0.0395325	0.00837267	0
OGFR	rs200108407	Q9NZT2	20	62812457	A	G	-1.69659	0.103149	0.0013361	8.68e-61
TGM2	rs2076382	P21980	20	38165564	T	C	0.16924	0.00748398	0.629468	3.18e-113
CPXM1	rs215545	Q96SM3	20	2801369	C	T	0.363458	0.00881801	0.764539	0
STX16	rs218476	O14662	20	58662614	A	G	0.0619739	0.00788796	0.379576	3.94e-15
LBP	rs2232613	P18428	20	38369011	T	C	-1.18791	0.0137197	0.0823449	0
RASSF2	rs2246735	P50749	20	4822848	T	C	0.0953963	0.0076358	0.572562	8.12e-36
SDC4	rs2251577	P31431	20	45345931	C	G	-0.222927	0.00742947	0.512904	8.24e-198
VSTM2L	rs2273349	Q96N03	20	37996354	A	C	-0.14618	0.00999835	0.183602	2.08e-48
CST7	rs227651	O76096	20	24949198	G	A	-0.835844	0.00901317	0.230951	0
STK4	rs2299978	Q13043	20	45059065	C	T	0.0531519	0.00754278	0.474128	1.83e-12
CHGB	rs236153	P05060	20	5923248	G	A	-0.610953	0.0076408	0.372145	0
BPIFB2	rs2377736	Q8N4F0	20	32994638	C	T	0.265266	0.00751973	0.402679	1.37e-272
BPIFB1	rs2424963	Q8TDL5	20	33106642	C	T	-0.421503	0.00745807	0.582215	0
PI3	rs35770435	P19957	20	45160163	T	C	0.352805	0.00930324	0.180422	0
PRND	rs36029876	Q9UKY0	20	4743342	A	C	-0.38066	0.0121995	0.104097	9.73e-214
SNAP25	rs362562	P60880	20	10262538	A	G	-0.102539	0.00750275	0.413594	1.6e-42
MAVS	rs45437096	Q7Z434	20	3864282	T	C	-0.135419	0.011166	0.14542	7.52e-34
CST1	rs4549181	P01037	20	23748236	T	C	-0.582614	0.00856971	0.299784	0
ZBP1	rs45521631	Q9H171	20	57620293	T	C	-0.90863	0.0236007	0.0267123	0
CD40	rs4810485	P25942	20	46119308	G	T	0.424289	0.00872004	0.751814	0
GNAS	rs6026450	O95467	20	58697666	G	A	0.0753894	0.00771261	0.632033	1.44e-22
NSFL1C	rs6042675	Q9UNZ2	20	1504610	C	G	-0.0799004	0.00753977	0.389447	3.07e-26
ENTPD6	rs6050446	O75354	20	25214873	G	A	1.86443	0.0212397	0.966546	0
BPIFA2	rs6059134	Q96DR5	20	33166430	A	T	-0.350236	0.0193388	0.0367094	2.63e-73
TNFRSF6B	rs6062497	O95407	20	63704906	T	C	-0.309343	0.00783856	0.665806	0
SPINT3	rs6073773	P49223	20	45519311	C	G	0.09071	0.00475347	0.533325	3.5e-81
PLTP	rs6073958	P55058	20	45923216	C	T	-0.501642	0.00911869	0.198715	0
DTD1	rs6081238	Q8TEA8	20	18596568	A	G	-0.165694	0.007793	0.375977	2.56e-100
SIRPA	rs6136377	P78324	20	1915642	G	A	-1.234	0.00784906	0.382062	0
WFDC12	rs75002084	Q8WWY7	20	45126666	G	C	-0.424972	0.00678827	0.431001	0
ATRN	rs78971233	O75882	20	3562895	A	T	-1.29259	0.0164756	0.0533757	0
SIRPB1	rs79462675	O00241	20	1616529	A	C	-0.950315	0.0110016	0.131708	0
PROCR	rs867186	Q9UNN8	20	35176751	G	A	0.730253	0.0138235	0.0861329	0
OXT	rs877172	P01178	20	3069244	G	T	0.626675	0.00856759	0.312409	0
CST3	rs911119	P01034	20	23632100	T	C	0.328497	0.00848367	0.776543	0
WFDC2	rs973446	Q14508	20	45465735	G	C	-0.138665	0.0130306	0.0784067	1.91e-26
TFF3	rs118095917	Q07654	21	42313518	T	C	-1.27714	0.0455976	0.00624814	1.27e-172
CRYZL1	rs13050238	O95825	21	33624712	T	C	-0.370247	0.0214894	0.0316415	1.6e-66
NCAM2	rs2013471	O15394	21	21467382	T	TTA	0.544034	0.00798086	0.346772	0
CSTB	rs2084011403	P04080	21	43776442	C	CGCGCGGGGCGGG	-0.811711	0.00841946	0.302723	0
GATD3	rs2187313	P0DPI2	21	44124713	C	T	-0.124353	0.00990454	0.81769	3.73e-36
TFF2	rs225344	Q03403	21	42355775	A	G	0.124985	0.00805942	0.726497	3.06e-54
IL10RB	rs2515717	Q08334	21	33289977	A	G	0.53177	0.00749023	0.449537	0
TMPRSS15	rs2824805	P98073	21	18398417	C	G	0.126135	0.0098277	0.173137	1.05e-37
CXADR	rs2849900	P78310	21	17563801	C	T	-0.123515	0.00784562	0.668064	7.65e-56
TFF1	rs3761376	P04155	21	42366929	A	G	-0.304245	0.00850111	0.235454	1.64e-280
FTCD	rs550999731	O95954	21	46135103	G	C	-0.948117	0.0721443	0.00349262	1.89e-39
FAM3B	rs57529409	P58499	21	41346335	T	C	-1.15267	0.0174657	0.0472149	0
ICOSLG	rs6518352	O75144	21	44226815	G	A	-0.402458	0.00853762	0.720883	0
CBS	rs6586281	P35520	21	43058283	A	G	0.155739	0.00996041	0.17596	4.15e-55
SOD1	rs7282332	P00441	21	31753926	A	G	0.0978079	0.0123158	0.103032	1.99e-15
ITGB2	rs760462	P05107	21	44908184	C	T	0.148938	0.00935963	0.81798	5.17e-57
DSCAM	rs78111814	O60469	21	40688572	C	T	0.949651	0.0203602	0.037975	0
APP	rs8131895	P05067	21	26131210	A	C	-0.0727454	0.00790977	0.654117	3.68e-20
IFNAR1	rs914142	P17181	21	33353501	A	G	-0.449871	0.00848151	0.72874	0
GART	rs980331534	P22102	21	33499431	A	ATTT	-0.128885	0.00897579	0.768548	9.33e-47
IFNGR2	rs9808753	P38484	21	33415005	G	A	1.43267	0.0109754	0.140432	0
COL18A1	rs9976834	P39060	21	45477300	T	C	-0.197366	0.00939622	0.183894	5.92e-98
ST13	rs1005402	P50502	22	40895726	C	T	-0.0539065	0.00739254	0.533387	3.05e-13
DDT	rs1006771	P30046	22	23971817	T	G	-0.20559	0.00766121	0.64503	1.26e-158
NPTXR	rs111577133	O95502	22	38845257	G	A	2.02215	0.0271952	0.0192984	0
PLXNB2	rs11547731	O15031	22	50283705	C	T	-0.713462	0.00763663	0.652845	0
SERPIND1	rs117254553	P05546	22	20675430	T	G	-0.872004	0.0759827	0.0026915	1.73e-30
SUSD2	rs117587385	Q9UGT4	22	24181236	A	G	1.20452	0.0194643	0.0375068	0
NAGA	rs121434529	P17050	22	42061052	T	C	-1.29367	0.0534111	0.00495245	1.34e-129
SH3BP1	rs12710562	Q9Y3L3	22	37633716	G	A	0.267861	0.00990296	0.182679	3.97e-161
TYMP	rs131805	P19971	22	50525724	C	T	0.224651	0.00917973	0.782701	2.9e-132
APOL1	rs136168	O14791	22	36264796	A	G	-0.317775	0.00879463	0.813258	6.92e-286
SEZ6L	rs137203	Q9BYH1	22	26292865	T	G	-0.570654	0.0262121	0.0191	4.41e-105
ATXN10	rs138153	Q9UBB4	22	45711198	C	G	-0.106167	0.00838143	0.706718	9.02e-37
UPB1	rs143493067	Q9UBR1	22	24523618	A	G	-0.858524	0.0899547	0.00169407	1.37e-21
GRAP2	rs148328786	O75791	22	39946989	G	A	0.322146	0.0340753	0.0135451	3.26e-21
BCR	rs149005797	P11274	22	23142913	C	T	-0.540842	0.0663189	0.0042214	3.49e-16
BID	rs183393610	P55957	22	17769676	A	G	-0.413183	0.0482554	0.00703579	1.11e-17
HMOX1	rs2071747	P09601	22	35381192	C	G	-0.154703	0.0156832	0.0583998	5.95e-23
CSF2RB	rs2239749	P32927	22	36935263	G	A	-1.12211	0.00776062	0.458553	0
MIF	rs2330634	P14174	22	23908608	G	C	-0.109543	0.0076588	0.596209	2.1e-46
PIK3IP1	rs2413028	Q96FE7	22	31145921	C	T	-0.368358	0.00948471	0.171035	0
GGT1	rs28509371	P19440	22	24601879	C	T	0.254153	0.00732924	0.337426	1.77e-263
IGLC2	rs2856876	P0DOY2	22	22907270	A	C	0.22902	0.0115953	0.116155	7.85e-87
CHCHD10	rs34284791	Q8WYQ3	22	23824602	A	G	-0.118256	0.0112612	0.106556	8.53e-26
ANKRD54	rs35496925	Q6NXT1	22	38028600	G	A	0.143104	0.0160721	0.0593553	5.39e-19
DGCR6	rs430899	Q14129	22	18909017	C	A	0.13142	0.00800348	0.627876	1.37e-60
COMT	rs4680	P21964	22	19963748	A	G	-0.444885	0.0075906	0.517637	0
IL17RA	rs4819959	Q96F46	22	17105741	A	G	0.85719	0.00767248	0.494992	0
LGALS1	rs4820294	P09382	22	37675036	A	G	-0.28271	0.00794113	0.333726	1.37e-277
PVALB	rs4821544	P20472	22	36862461	C	T	-0.813118	0.00823551	0.303188	0
TST	rs4821544	Q16762	22	36862461	C	T	-0.10793	0.00834253	0.303272	2.77e-38
TEF	rs4822027	Q10587	22	41390223	A	G	0.0844593	0.00950793	0.20978	6.51e-19
CRYBB1	rs4822754	P53674	22	26616930	G	A	-0.156797	0.00743711	0.528339	1.14e-98
OSM	rs4823082	P13725	22	30204116	C	G	-0.188281	0.0247745	0.0228829	2.97e-14
C1QTNF6	rs535685845	Q9BXI9	22	37188283	AGGAGGGAGAGAGGAGGGGAT	A	-0.147411	0.0168609	0.0607557	2.27e-18
GP1BB	rs547921381	P13224	22	19724232	T	C	-1.0181	0.0608071	0.0044629	6.36e-63
TIMP3	rs5749504	P35625	22	32766845	T	C	-0.651519	0.00840469	0.726219	0
PPM1F	rs5750281	P49593	22	21973415	T	C	-0.126074	0.0184661	0.0429647	8.65e-12
GSTT2B	rs5751777	P0CG30	22	23924860	T	C	-1.03725	0.00774703	0.588338	0
SNAP29	rs5759874	O95721	22	20662861	G	A	-0.129764	0.0136533	0.0860274	2.01e-21
GGT5	rs5760275	P36269	22	24247481	G	C	0.32935	0.00937619	0.207408	2.69e-270
SCARF2	rs5763025	Q96GP6	22	20432201	C	A	0.37376	0.00826355	0.802163	0
RTN4R	rs663353	Q9BZR6	22	20187189	A	G	-0.297977	0.00854711	0.747825	2.72e-266
ADA2	rs737963	Q9NZK5	22	17228881	C	T	0.206755	0.00757212	0.61157	3.72e-164
TCN2	rs740234	P20062	22	30612758	G	A	0.632736	0.00887785	0.204058	0
CRELD2	rs74510325	Q6UXH1	22	49921734	G	C	-0.812982	0.0201768	0.0348094	0
TNFRSF13C	rs763882049	Q96RJ3	22	41931492	A	AAT	-0.792849	0.0134	0.0946692	0
RANBP1	rs76889809	P43487	22	20083433	A	C	0.122814	0.0165559	0.0547095	1.19e-13
CCDC134	rs78290111	Q9H6E4	22	41884060	TG	T	-0.0602198	0.00797034	0.357334	4.17e-14
TAFA5	rs79072	Q7Z5A7	22	48371374	T	G	0.181717	0.0086378	0.714597	2.99e-98
ARSA	rs873697	P15289	22	50625741	A	G	1.49854	0.0177766	0.0451284	0

## Sheet: 3
Supplementary table 3. The results of MR and SMR
Proteins	MR			SMR
	Beta	Se	Pval	b_GWAS	se_GWAS	p_GWAS	b_eQTL	se_eQTL	p_eQTL	b_SMR	se_SMR	p_SMR
GZMA	-0.141077	0.0324919	1.41e-05	-0.00983669	0.00226553	0.0001	0.0697259	0.00897128	7.72e-15	-0.141077	0.0372184	0.000150339
TPPP3	0.137253	0.0304048	6.36e-06	-0.0160958	0.0035656	0.00017	-0.117271	0.0146653	1.28e-15	0.137253	0.034915	8.46e-05
MPHOSPH8	0.162723	0.0315859	2.58e-07	-0.0131593	0.00283443	4.1e-06	-0.0878693	0.0116979	5.84e-14	0.14976	0.0379214	7.84e-05
PARD3	-0.123667	0.0277661	8.43e-06	-0.00934164	0.00209741	4.3e-05	0.0755386	0.00866168	2.76e-18	-0.123667	0.0311775	7.29e-05
USP8	0.118812	0.0257142	3.83e-06	0.0108155	0.00234076	6.1e-05	0.09103	0.00945747	6.26e-22	0.118812	0.0285235	3.11e-05
SLC4A1	-0.150873	0.0308907	1.04e-06	0.0208161	0.00426202	2.8e-05	-0.137971	0.0170806	6.6e-16	-0.150873	0.0360985	2.92e-05
NBL1	0.0777575	0.0177041	1.12e-05	-0.00959427	0.00218445	0.000230001	-0.123387	0.00882113	1.85e-44	0.0777575	0.0185563	2.79e-05
AAMDC	-0.0117736	0.00279939	2.6e-05	0.0125325	0.00297984	0.000949992	-1.06446	0.0123299	0	-0.0117736	0.00280271	2.66e-05
VAT1	-0.0602448	0.0139105	1.49e-05	0.00847204	0.00195619	0.000909997	-0.140627	0.00796081	7.81e-70	-0.0602448	0.0143225	2.6e-05
SEPTIN8	-0.0902813	0.0202258	8.06e-06	0.013074	0.00292898	2e-05	-0.144814	0.0114144	6.99e-37	-0.0902813	0.0214411	2.55e-05
HMOX2	0.0762848	0.0174525	1.24e-05	-0.00936944	0.00211551	2.3e-06	-0.121007	0.00863516	1.29e-44	0.0774289	0.0183349	2.41e-05
TFPI	0.0247886	0.00578693	1.84e-05	0.00860973	0.00200995	1.8e-05	0.347326	0.00796556	0	0.0247886	0.00581478	2.02e-05
ENPP6	-0.0271813	0.00633734	1.79e-05	-0.0259024	0.00603916	2.2e-06	0.952949	0.0236542	0	-0.0271813	0.00637315	2e-05
UBE2L6	0.0353449	0.00820091	1.63e-05	0.00897429	0.00208226	0.001	0.253906	0.00842821	2.23e-199	0.0353449	0.00828441	1.99e-05
SMOC2	0.0221354	0.00516108	1.8e-05	-0.00875175	0.00204055	5.7e-05	-0.395373	0.00782364	0	0.0221354	0.00517963	1.92e-05
WASHC3	0.105269	0.0226363	3.31e-06	-0.0103848	0.00223308	4.4e-06	-0.0986504	0.00903151	8.96e-28	0.105269	0.0246025	1.88e-05
ITIH4	0.0386502	0.00891117	1.44e-05	0.00957497	0.0022076	0.000929994	0.247734	0.00764338	1.89e-230	0.0386502	0.00899061	1.72e-05
TNFRSF6B	0.02743	0.00634354	1.53e-05	-0.00848527	0.00196233	0.00109999	-0.309343	0.00783856	0	0.02743	0.00638151	1.72e-05
LY6D	0.018379	0.00426156	1.61e-05	-0.00814539	0.00188868	0.00024	-0.44319	0.00760364	0	0.018379	0.00427321	1.7e-05
RGMB	-0.0487705	0.0109552	8.51e-06	-0.00832576	0.00187019	6.2e-07	0.170713	0.00743464	1.12e-116	-0.0487705	0.0111592	1.24e-05
FN1	0.020524	0.00464508	9.94e-06	0.00918644	0.00207911	6.6e-05	0.447594	0.00847239	0	0.020524	0.0046613	1.07e-05
CACNB3	0.0871082	0.0183003	1.94e-06	0.0103718	0.00217898	8e-07	0.119068	0.00886068	3.63e-41	0.0871082	0.0194145	7.23e-06
HYAL1	0.0315161	0.00690235	4.97e-06	-0.0172996	0.00378879	1.1e-06	-0.548913	0.0155165	3.98e-274	0.0315161	0.00695961	5.94e-06
MMP9	0.0626749	0.0133794	2.81e-06	0.00909525	0.00194159	1.6e-05	0.145118	0.00771082	5.17e-79	0.0626749	0.0137876	5.47e-06
CASP9	-0.115572	0.0224638	2.68e-07	0.00941211	0.00182944	8.3e-08	-0.0814396	0.00767921	2.82e-26	-0.115572	0.0249676	3.68e-06
LGALS1	-0.032523	0.00696675	3.04e-06	0.00919459	0.00196957	0.00032	-0.28271	0.00794113	1.37e-277	-0.032523	0.00702639	3.68e-06
BOC	0.0562525	0.0118389	2.02e-06	0.011667	0.00245543	3.3e-06	0.207404	0.0100539	1.5e-94	0.0562525	0.0121488	3.65e-06
PTPRZ1	-0.0526836	0.010851	1.2e-06	0.00887871	0.00182871	6.4e-06	-0.168529	0.00671691	6.35e-139	-0.0526836	0.0110523	1.87e-06
EPHB4	-0.058146	0.011819	8.67e-07	-0.00897583	0.00182446	2.1e-06	0.154367	0.0072714	5.12e-100	-0.058146	0.0121322	1.65e-06
THOP1	-0.0368662	0.00759953	1.23e-06	-0.00988187	0.00203703	9.3e-07	0.268047	0.00798555	5.17e-247	-0.0368662	0.00767848	1.58e-06
MARCO	0.0355949	0.00727867	1.01e-06	-0.0121148	0.00247731	3.7e-06	-0.340352	0.00997418	3.33e-255	0.0355949	0.00735304	1.29e-06
SPRED2	0.145441	0.0256444	1.42e-08	-0.01053	0.00185667	8.9e-07	-0.0724007	0.00773412	7.88e-21	0.145441	0.0299836	1.23e-06
PEAR1	-0.0442923	0.00896016	7.68e-07	0.00944334	0.00191035	3e-05	-0.213205	0.00777569	1.61e-165	-0.0442923	0.0091046	1.15e-06
COMP	-0.0476112	0.00960764	7.21e-07	0.0275854	0.00556656	3.4e-06	-0.579389	0.0216929	3.73e-157	-0.0476112	0.00977161	1.1e-06
FGFR4	0.00986083	0.00200463	8.7e-07	0.00995115	0.00202299	1.1e-05	1.00916	0.00798055	0	0.00986082	0.00200614	8.86e-07
SAT2	-0.017307	0.00347524	6.35e-07	0.0175483	0.00352368	2.1e-06	-1.01394	0.0146918	0	-0.017307	0.00348427	6.79e-07
TEF	0.162101	0.0270206	1.98e-09	0.0136909	0.00228214	1.3e-09	0.0844593	0.00950793	6.51e-19	0.162101	0.0326054	6.64e-07
SF3B4	0.255988	0.0353328	4.32e-13	-0.0247167	0.00341153	1.5e-07	-0.0965541	0.0139661	4.73e-12	0.255988	0.0511806	5.68e-07
TGFA	0.0869056	0.0161412	7.28e-08	0.0151798	0.00281939	1.9e-06	0.17467	0.0115963	2.85e-51	0.0869056	0.0171414	3.98e-07
MGMT	0.0235312	0.00460888	3.3e-07	-0.00974398	0.00190848	1.1e-06	-0.414088	0.0078542	0	0.0235312	0.00463044	3.74e-07
MST1	0.00998439	0.00193273	2.39e-07	-0.0104894	0.00203049	6.5e-07	-1.05058	0.00844529	0	0.00998439	0.0019344	2.45e-07
PLTP	-0.0240931	0.00463163	1.97e-07	0.0120861	0.00232342	2.8e-05	-0.501642	0.00911869	0	-0.0240931	0.00465229	2.23e-07
NCAM1	-0.0379357	0.00714161	1.08e-07	0.012623	0.00237635	2.3e-06	-0.332747	0.0092402	5.67e-284	-0.0379357	0.00721889	1.48e-07
TNFRSF11A	-0.0209883	0.00394446	1.03e-07	0.0125493	0.00235847	7e-06	-0.597919	0.00936762	0	-0.0209883	0.00395815	1.14e-07
EFNA1	0.0310015	0.00577187	7.82e-08	0.00983314	0.00183074	1.3e-06	0.317183	0.00752294	0	0.0310015	0.00581852	9.93e-08
ATXN10	0.116338	0.0192889	1.63e-09	-0.0123513	0.00204785	1.6e-08	-0.106167	0.00838142	9.02e-37	0.116338	0.0213639	5.16e-08
NFATC1	-0.104233	0.0175872	3.09e-09	0.0114522	0.00193232	1.7e-07	-0.109871	0.00767022	1.54e-46	-0.104233	0.0190331	4.34e-08
ATXN3	-0.0391	0.00702906	2.66e-08	0.0119982	0.00215693	2.2e-06	-0.306859	0.00849727	1.44e-285	-0.0391	0.00711196	3.85e-08
SERPINF2	0.0650321	0.0114558	1.37e-08	-0.0134558	0.00237032	7.2e-08	-0.20691	0.00938438	9.91e-108	0.0650321	0.0118294	3.85e-08
LAYN	-0.0270896	0.00485467	2.4e-08	-0.0105496	0.00189057	5.5e-06	0.389433	0.00737142	0	-0.0270896	0.00488168	2.87e-08
IGHMBP2	0.159611	0.0236979	1.64e-11	-0.0126345	0.00187588	7.8e-10	-0.0791582	0.00786319	7.74e-24	0.159611	0.0285126	2.17e-08
OGA	0.0917252	0.0150935	1.22e-09	-0.0123363	0.00202996	4.7e-09	-0.134492	0.00819592	1.63e-60	0.0917252	0.0160953	1.21e-08
LRIG1	-0.0136079	0.0023758	1.02e-08	0.0116798	0.00203917	1.4e-07	-0.858309	0.00820763	0	-0.0136079	0.00237936	1.07e-08
CELSR2	0.0284065	0.00478365	2.88e-09	0.0130721	0.00220134	1.1e-08	0.46018	0.0090776	0	0.0284065	0.00481636	3.68e-09
SELENOP	-0.137164	0.0203176	1.47e-11	-0.0141684	0.00209871	5e-10	0.103295	0.00851265	6.95e-34	-0.137164	0.0232505	3.65e-09
ASPSCR1	0.0536423	0.00885149	1.36e-09	-0.0114411	0.00188789	8e-10	-0.213285	0.00756964	1.14e-174	0.0536423	0.00905391	3.13e-09
TNFRSF19	-0.0470649	0.00777666	1.43e-09	-0.0121994	0.00201574	1.5e-06	0.259204	0.00772853	1.32e-246	-0.0470649	0.00790225	2.59e-09
HS6ST1	-0.054948	0.00883054	4.89e-10	0.0115331	0.00185345	1.2e-06	-0.209891	0.0075067	4.92e-172	-0.054948	0.00904657	1.25e-09
SLC9A3R2	-0.116694	0.0172713	1.41e-11	0.017191	0.00254435	1.3e-09	-0.147317	0.0102938	1.86e-46	-0.116694	0.0190993	9.97e-10
TIMP2	-0.14222	0.0199918	1.13e-12	-0.0132668	0.00186491	1.9e-11	0.0932838	0.00759236	1.07e-34	-0.14222	0.023101	7.44e-10
SPP1	0.152564	0.0205137	1.03e-13	-0.0174198	0.00234225	1.4e-11	-0.11418	0.0091328	7.26e-36	0.152564	0.0238689	1.64e-10
C6orf58	0.0319359	0.0049258	8.97e-11	-0.0118763	0.0018318	6.7e-09	-0.371879	0.00740865	0	0.0319359	0.00496671	1.28e-10
FSHB	0.124332	0.0179405	4.2e-12	-0.0182583	0.00263458	4.9e-12	-0.146851	0.00726085	5.89e-91	0.124332	0.0189645	5.53e-11
SV2A	0.0787286	0.0113922	4.82e-12	-0.0233113	0.00337321	5e-07	-0.296097	0.0140832	3.89e-98	0.0787286	0.0119919	5.2e-11
ADAM12	0.105476	0.0145982	5e-13	0.0136477	0.00188887	1.1e-12	0.129391	0.00780314	9.42e-62	0.105476	0.0159238	3.5e-11
BOLA1	0.130927	0.0173531	4.53e-14	-0.0251804	0.00333742	1.1e-08	-0.192324	0.0135773	1.51e-45	0.130927	0.0196612	2.75e-11
GHR	-0.0205987	0.00304522	1.34e-11	0.0141122	0.00208629	7.1e-10	-0.685102	0.00854476	0	-0.0205987	0.00305604	1.58e-11
SFRP4	0.0647791	0.00924236	2.4e-12	0.0191515	0.00273244	6.6e-11	0.295643	0.0111321	2.09e-155	0.0647791	0.00955881	1.23e-11
MSRA	-0.537528	0.0328944	5.04e-60	0.0308579	0.00188837	1.2e-40	-0.0574071	0.00765516	6.42e-14	-0.537528	0.0788661	9.38e-12
AXL	-0.0799525	0.0109052	2.27e-13	0.0139238	0.00189916	8.1e-10	-0.174151	0.00752716	2e-118	-0.0799525	0.0114397	2.77e-12
IGDCC4	-0.0521212	0.00704564	1.39e-13	-0.0502705	0.00679546	1.8e-11	0.964492	0.0255817	0	-0.0521212	0.00717998	3.89e-13
ACHE	-0.0436914	0.00582229	6.18e-14	-0.0136828	0.00182336	9.3e-11	0.313169	0.00726754	0	-0.0436914	0.00590991	1.44e-13
IL18	-0.0472847	0.0062575	4.14e-14	0.0139485	0.0018459	1.2e-11	-0.29499	0.00736184	0	-0.0472847	0.0063678	1.12e-13
FOXO1	0.143309	0.0167409	1.12e-17	0.0401048	0.00468492	3.9e-15	0.279848	0.0184299	4.48e-52	0.143309	0.019218	8.85e-14
SOST	-0.510002	0.0315044	6.1e-59	0.0311836	0.00192631	7.2e-44	-0.0611441	0.00720457	2.12e-17	-0.510002	0.0678508	5.63e-14
CPE	0.0631338	0.00789421	1.27e-15	0.0161526	0.00201971	7.3e-15	0.255847	0.00825542	7.04e-211	0.0631338	0.00815282	9.65e-15
ERI1	0.443487	0.0262195	3.52e-64	-0.0315019	0.00186243	1.4e-46	-0.0710323	0.00760664	9.8e-21	0.443487	0.0542487	2.96e-16
VNN2	-0.0233636	0.00279998	7.17e-17	0.0162764	0.00195062	2.9e-13	-0.696655	0.0081151	0	-0.0233636	0.00281318	9.98e-17
MBL2	0.0177458	0.00212549	6.88e-17	0.0162339	0.0019444	4.7e-13	0.914801	0.0079401	0	0.0177458	0.00213106	8.28e-17
LRRC37A2	-0.0203539	0.00196453	3.74e-25	-0.0226983	0.0021908	1.4e-20	1.11518	0.00903642	0	-0.0203539	0.00197144	5.47e-25
MEPE	0.196893	0.0146414	3.18e-41	-0.0359223	0.00267126	1.9e-30	-0.182446	0.0103391	1.09e-69	0.196893	0.0184083	1.06e-26
TNFSF11	0.27685	0.0165992	1.88e-62	-0.0309698	0.00185687	2e-53	-0.111865	0.00738469	7.78e-52	0.27685	0.024689	3.5e-29
CTSB	-0.042375	0.00355445	9.12e-33	-0.0250384	0.00210024	2.5e-21	0.590876	0.00859135	0	-0.0423751	0.00360746	7.36e-32
RSPO3	0.372957	0.0116604	1.77e-224	0.0586184	0.00183269	2.2e-191	0.157172	0.00699728	9.8e-112	0.372957	0.0202894	1.83e-75

## Sheet: 4
Supplementary table 4. The colocalization results of 84 proteins
Proteins	nSNPs	PP.H0	PP.H1	PP.H2	PP.H3	PP.H4
CPE	6460	1.7995e-214	8.26009e-12	3.57206e-206	0.000640292	0.99936
LRIG1	10310	0	4.60534e-05	0	0.000784796	0.999169
FOXO1	6909	7.00977e-59	3.4108e-14	7.87793e-48	0.00283606	0.997164
CELSR2	5128	0	1.12158e-05	0	0.0147078	0.985281
HS6ST1	5873	2.50703e-170	2.63763e-06	1.95684e-166	0.0196074	0.98039
ACHE	6851	0	4.01091e-10	0	0.0288602	0.97114
FN1	5463	0	0.0330928	0	0.0296117	0.937296
FSHB	7329	5.47182e-92	1.61088e-08	3.73847e-85	0.109168	0.890832
LRRC37A2	290	1.46098e-104	0.189413	3.25464e-106	0.0034124	0.807175
WASHC3	7171	9.8787e-25	0.00504571	4.2603e-23	0.216824	0.77813
MPHOSPH8	7414	3.96812e-11	0.00184113	4.78626e-09	0.221297	0.776862
VAT1	301	1.07305e-34	6.74523e-32	0.000496296	0.311286	0.688217
PEAR1	8279	5.16498e-161	0.00171005	1.45076e-158	0.479808	0.518482
SF3B4	3046	1.33483e-20	1.69351e-14	3.80218e-07	0.481865	0.518134
RGMB	5370	3.0794e-112	0.0181731	8.19416e-111	0.483079	0.498748
FGFR4	4518	0	0.00113713	0	0.678102	0.320761
AAMDC	7146	0	0.0143299	0	0.756598	0.229072
BOC	7686	3.54107e-91	0.00112791	2.59026e-88	0.824883	0.173989
PARD3	10230	1.26836e-15	0.00527196	2.05807e-13	0.855308	0.13942
BOLA1	2951	2.54709e-53	3.23582e-14	7.25514e-40	0.921614	0.0783858
TPPP3	6163	4.97864e-47	3.63602e-37	1.28634e-10	0.939384	0.0606165
EFNA1	6043	0	2.27464e-05	0	0.95251	0.0474675
SPRED2	8559	2.93668e-20	3.44981e-06	8.14508e-15	0.956785	0.0432114
MBL2	1419	1.56403e-05	0.491874	1.49522e-05	0.470196	0.0378995
MMP9	2726	3.03763e-39	5.08029e-40	0.828519	0.138533	0.0329477
TNFRSF6B	897	5.12587e-14	0.859287	7.59548e-15	0.127315	0.0133981
SLC4A1	319	0.0633421	0.000918251	0.909464	0.0131711	0.0131048
SOST	236	0.00134562	0.000359177	0.78164	0.208629	0.00802606
LY6D	4941	0	0.838798	0	0.153301	0.00790076
TNFRSF19	9087	1.64711e-11	7.25427e-12	0.689156	0.303514	0.00732992
MGMT	2621	0.530781	0.0711589	0.34527	0.0462819	0.00650799
OGA	976	0.329069	0.0196096	0.610139	0.036354	0.00482873
ADAM12	3514	0.00530653	0.0290126	0.149042	0.814861	0.00177774
TIMP2	331	0.969356	0.0117964	0.0170503	0.0002059	0.00159114
TFPI	4369	0	7.10937e-05	0	0.998952	0.000977255
ENPP6	6270	0	9.98012e-06	0	0.999536	0.000454157
GZMA	5666	1.26737e-27	1.32747e-18	9.54675e-10	0.999947	5.33947e-05
SLC9A3R2	9958	1.52499e-51	1.99839e-12	7.63085e-40	0.999968	3.15871e-05
SV2A	3016	4.43645e-105	3.51069e-14	1.26369e-91	0.999992	8.34118e-06
EPHB4	6926	1.54006e-101	1.34445e-08	1.14548e-93	0.999997	3.4011e-06
TGFA	8077	1.62953e-54	4.02622e-10	4.04728e-45	0.999997	2.9311e-06
IGDCC4	6877	3.64885844520687e-310	2.74802e-16	1.32781e-294	0.999999	1.04223e-06
MSRA	14266	1.94468e-126	2.28498e-119	8.5107e-08	1	2.47198e-07
LGALS1	7340	4.17829e-279	5.92552e-10	7.05135e-270	1	4.84497e-08
ATXN10	9623	2.17298e-44	1.75458e-14	1.23846e-30	1	1.92495e-08
AXL	5843	5.47591e-129	4.48833e-18	1.22003e-111	1	3.5858e-09
COMP	7608	5.11548e-159	1.34453e-12	3.80467e-147	1	1.21898e-09
UBE2L6	7115	3.63252e-203	3.49235e-11	1.04014e-192	1	5.82218e-10
ITIH4	7156	5.18223e-234	1.11718e-11	4.63866e-223	1	2.18052e-10
ERI1	12518	1.90085e-133	2.00502e-119	9.48046e-15	1	1.14405e-11
TEF	5328	4.40861e-30	4.18131e-17	1.05436e-13	1	3.55535e-12
SELENOP	8743	9.61587e-48	3.44353e-20	2.79245e-28	1	2.13175e-12
PLTP	2617	6.00289e-21	2.74916e-11	2.18353e-10	1	1.57771e-12
GHR	9555	0	3.44355e-20	0	1	4.95456e-13
SEPTIN8	5986	4.81041e-45	8.96501e-15	5.36576e-31	1	4.45797e-13
ATXN3	7787	1.02868e-296	5.25808e-18	1.95638e-279	1	4.50827e-14
THOP1	10418	3.63208e-256	5.83551e-17	6.2241e-240	1	9.53663e-15
HMOX2	11007	7.56449e-56	1.68645e-17	4.48544e-39	1	3.50662e-16
NBL1	8838	5.29359e-55	7.77183e-18	6.81125e-38	1	2.07963e-16
USP8	7166	1.23648e-53	8.68699e-39	1.42337e-15	1	1.36962e-17
IGHMBP2	7919	2.62086e-105	1.27903e-88	2.0491e-17	1	3.41078e-19
TNFSF11	6580	9.81286e-184	1.54482e-138	6.35209e-46	1	1.19917e-20
SMOC2	9560	0	8.18463e-22	0	1	1.13058e-20
CASP9	8355	7.16764e-48	1.74458e-27	4.10852e-21	1	3.77816e-23
RSPO3	5602	0	0	5.5708e-105	1	5.11659e-24
SPP1	4988	2.96754e-94	1.2074e-65	2.4578e-29	1	4.75474e-24
SAT2	7889	0	8.38066e-28	0	1	5.53303e-25
MST1	4774	0	3.24166e-29	0	1	3.28834e-26
HYAL1	5249	7.65453e-293	4.31469e-29	1.77406e-264	1	4.21301e-27
MEPE	4914	4.70979e-128	1.20733e-65	3.901e-63	1	3.10839e-29
CACNB3	6235	1.05128e-145	1.17867e-111	8.91919e-35	1	2.34389e-36
GP1BB	6814	0	2.78832e-306	4.47077e-48	1	7.99207e-50
CTSB	8117	0	6.74153e-86	0	1	8.84289e-58
SERPINF2	9663	1.37847e-239	1.15891e-139	1.18945e-100	1	1.58873e-102
SFRP4	10529	0	4.13859e-208	3.9822e-148	1	1.79071e-120
PTPRZ1	7462	0	0	1.91611e-132	1	1.63781e-134
VNN2	7948	0	5.73319e-169	0	1	1.1478e-156
IL18	7834	0	3.52982e-193	0	1	1.26782e-183
LAYN	7693	0	1.99805e-191	0	1	2.24182e-187
NCAM1	9768	0	3.53161e-193	6.39548e-276	1	8.75786e-190
MARCO	5983	0	2.61815e-270	2.48144e-247	1	2.26622e-248
LEG1	5954	0	0	0	1	0

## Sheet: 5
Supplementary table 5. The same IVs obtained from the replicated UKB-PPP cohort.
Exposure	SNP	Chr	Pos	Effect_allele	Other_allele	Beta	Se	Eaf	Pval
CPE	rs1550270	4	165340648	C	T	0.212074	0.0114657	0.311831	2.21e-76
LRIG1	rs2306272	3	66384219	C	T	-0.808414	0.0113107	0.286488	0
FOXO1	rs17061453	13	40610221	T	A	0.24723	0.0274855	0.0371705	2.36e-19
CELSR2	rs12740374	1	109274968	T	G	0.421928	0.012548	0.222753	7.18e-248
HS6ST1	rs6761320	2	128292780	T	C	-0.184226	0.0105928	0.459785	9.55e-68
ACHE	rs6976053	7	100914499	T	C	0.272835	0.0102259	0.450483	7.85e-157
FN1	rs1250259	2	215435759	A	T	0.44816	0.0121273	0.745648	6.15e-299
FSHB	rs11031006	11	30204981	A	G	-0.136993	0.0104668	0.129692	3.84e-39
LRRC37A2	rs62057151	17	45826476	T	C	1.06431	0.0128571	0.203511	0

## Sheet: 6
Supplementary table 6.The same IVs obtained from the deCODE cohort.
Exposure	SNP	Chr	Pos	Effect_allele	Other_allele	Beta	Se	Pval	Maf	Samplesize
FN1	rs1250259	2	215435759	A	T	0.176	0.008194	2.47e-102	0.3267	35355
HS6ST1	rs6761320	2	128292722	AATGGCACGGGGGGAATGGGGCGGAGGGGAGGGGCGGTGACTCACAAGGCCATGGGGGTGGGCAG	AATGGCACGGGGGGAATGGGGCGGAGGGGAGGGGCGGTGACTCACAAGGCCATGGGGGCGGGCAG	-0.1527	0.008348	9.6e-75	0.40432	35360
LRIG1	rs2306272	3	66384219	C	T	-0.6683	0.0063	0	0.32781	35351

## Sheet: 7
Supplementary table 7. The results of external validation
Exposure(the discovery UKB-PPP cohort)	Outcome	Beta	Se	Pval
ACHE	ebi-a-GCST006979	-0.0436914	0.00582229	6.18e-14
CELSR2	ebi-a-GCST006979	0.0284065	0.00478365	2.88e-09
CPE	ebi-a-GCST006979	0.0631338	0.00789421	1.27e-15
FN1	ebi-a-GCST006979	0.020524	0.00464508	9.94e-06
FOXO1	ebi-a-GCST006979	0.143309	0.0167409	1.12e-17
FSHB	ebi-a-GCST006979	0.124332	0.0179405	4.2e-12
HS6ST1	ebi-a-GCST006979	-0.054948	0.00883054	4.89e-10
LRIG1	ebi-a-GCST006979	-0.0136079	0.0023758	1.02e-08
LRRC37A2	ebi-a-GCST006979	-0.0203539	0.00196453	3.74e-25
Exposure(the replicated UKB-PPP cohort)	Outcome	Beta	Se	Pval
HS6ST1	ebi-a-GCST006979	-0.062603	0.0100607	4.89e-10
ACHE	ebi-a-GCST006979	-0.0501505	0.00668301	6.18e-14
LRRC37A2	ebi-a-GCST006979	-0.0213268	0.00205842	3.74e-25
LRIG1	ebi-a-GCST006979	-0.0144478	0.00252243	1.02e-08
FN1	ebi-a-GCST006979	0.0204981	0.00463921	9.94e-06
CELSR2	ebi-a-GCST006979	0.0309818	0.00521734	2.88e-09
CPE	ebi-a-GCST006979	0.0761649	0.00952361	1.27e-15
FSHB	ebi-a-GCST006979	0.133279	0.0192315	4.2e-12
FOXO1	ebi-a-GCST006979	0.162217	0.0189496	1.12e-17
Exposure(the deCODE cohort	Outcome	Beta	Se	Pval
FN1	ebi-a-GCST006979	0.0521957	0.0118131	9.94e-06
HS6ST1	ebi-a-GCST006979	-0.0755278	0.0121379	4.89e-10
LRIG1	ebi-a-GCST006979	-0.0174769	0.00305128	1.02e-08
Exposure(the discovery UKB-PPP cohort)	Outcome	Beta	Se	Pval
ACHE	FM BMD	0.0280264	0.0507043	0.58044
ACHE	FN BMD	0.0407416	0.0240605	0.0903988
ACHE	LS BMD	0.0354377	0.0281445	0.207982
CPE	FM BMD	-0.00945096	0.0658245	0.885834
CPE	FN BMD	0.0173932	0.0315227	0.581108
CPE	LS BMD	0.00133674	0.0367212	0.970962
FN1	FM BMD	0.00225428	0.03948	0.954466
FN1	FN BMD	-0.0322145	0.0185682	0.0827533
FN1	LS BMD	-0.00641876	0.0215173	0.765468
FOXO1	FM BMD	0.0869686	0.140773	0.536711
FOXO1	FN BMD	0.0270075	0.0703668	0.701119
FOXO1	LS BMD	0.0559232	0.0826806	0.498802
LRIG1	FM BMD	0.0176964	0.0201408	0.379598
LRIG1	FN BMD	0.00344165	0.00936376	0.713209
LRIG1	LS BMD	-0.000400788	0.0108597	0.97056
CELSR2	FM BMD	0.0585945	0.0416489	0.159467
CELSR2	FN BMD	0.00271416	0.0199944	0.892022
CELSR2	LS BMD	0.0609979	0.0231974	0.00855085
FSHB	FM BMD	0.442203	0.154973	0.00432522
FSHB	FN BMD	0.153298	0.0722773	0.0339241
FSHB	LS BMD	0.201531	0.0839422	0.016358
HS6ST1	FM BMD	-0.104683	0.0749246	0.16236
HS6ST1	FN BMD	-0.0761919	0.0362998	0.0358202
HS6ST1	LS BMD	-0.117594	0.0422076	0.00533475
LRRC37A2	FM BMD	-0.0140318	0.0200102	0.483158
LRRC37A2	FN BMD	-0.0154701	0.00854929	0.0703697
LRRC37A2	LS BMD	-0.0380853	0.0101463	0.000174312

## Sheet: 8
Supplementary table 8. Subgroup analysis results
Proteins	Subgroup	Beta(95% CI)	P_Z test
FSHB	female	0.19 (0.11, 0.27)	0.0107227
	male	0.04 (-0.05, 0.12)
LRRC37A2	female	-0.02 (-0.03, -0.01)	0.190753
	male	-0.02 (-0.02, -0.01)
CELSR2	female	0.03 (0.01, 0.05)	0.411442
	male	0.04 (0.02, 0.06)
ACHE	female	-0.05 (-0.08, -0.03)	0.42913
	male	-0.04 (-0.06, -0.01)
CPE	female	0.05 (0.02, 0.09)	0.503685
	male	0.07 (0.03, 0.11)
LRIG1	female	-0.01 (-0.02, 0)	0.605258
	male	-0.01 (-0.02, 0)

## Sheet: 9
Supplementary table 9. The results of mediated analysis
Exposure	Outcome	Beta(95% CI)	Pval
The first step
ACHE	BMI	-0.019(-0.031, -0.006)	0.00294458
FN1	BMI	0.013(0.003, 0.023)	0.00850528
FOXO1	BMI	0.047(0.012, 0.081)	0.00890736
LRIG1	BMI	-0.012(-0.017, -0.007)	3.95e-06
The second step
BMI	HBMD	0.106(0.075, 0.138)	<0.0001
The direct effect
ACHE	HBMD	-0.044(-0.055, -0.032)	<0.0001
FN1	HBMD	0.021(0.011, 0.030)	<0.0001
FOXO1	HBMD	0.143(0.110, 0.176)	<0.0001
LRIG1	HBMD	-0.011(-0.018, -0.010)	<0.0001
The indirect effect
Exposure	Outcome	beta(95% CI)	Mediated proportion
ACHE	HBMD	-0.002014(-0.0035, -0007)	0.0457727
FN1	HBMD	0.001378(0.0003,0.0026)	0.065619
FOXO1	HBMD	0.004982(0.0012,0.0093)	0.0348392
LRIG1	HBMD	-0.001272(-0.0020,-0.0007)	0.115636

## Sheet: 10
Supplementary table 10. The phewas results for ACHE
SNP	Chr	Pos	Effect_allele	Other_allele	Beta	Se	Eaf	Samplesizes	Ncase	GWAS-id	Traits	Classification	Consortium	P-val
rs6976053	7	100512119	T	C	0.0281631	0.00209674	0.472116	436424	NA	ukb-b-18103	Pulse rate, automated reading	Physical measures	MRC-IEU	3.9e-41
rs6976053	7	100512119	T	C	0.0223993	0.0035888	0.471942	151546	NA	ukb-b-15892	Pulse rate	Physical measures	MRC-IEU	4.3e-10
rs6976053	7	100512119	T	C	0.0249712	0.00424574	0.4731	110153	NA	ukb-a-363	Pulse rate	Physical measures	Neale Lab	4.08e-09
rs6976053	7	100512119	T	C	-0.0134837	0.00236492	0.472607	350470	NA	ukb-d-30110_irnt	Platelet distribution width	Blood count	NA	1.19e-08
rs6976053	7	100512119	T	C	0.00722656	0.00130575	0.471872	461950	NA	ukb-b-10787	Standing height	Physical measures	MRC-IEU	3.1e-08
rs6976053	7	100512119	T	C	0.00813654	0.00151408	0.471773	454840	NA	ukb-b-19921	Impedance of whole body	Physical measures	MRC-IEU	7.7e-08
rs6976053	7	100512119	T	C	0.03789	0.00708045	0.469079	39749	NA	ukb-b-7710	Pulse rate (during blood-pressure measurement)	Physical measures	MRC-IEU	8.7e-08
rs6976053	7	100512119	T	C	0.0093431	0.00181679	0.47177	454857	NA	ukb-b-14068	Impedance of leg (left)	Physical measures	MRC-IEU	2.7e-07
rs6976053	7	100512119	T	C	0.0101869	0.00207031	0.472116	436424	NA	ukb-b-7992	Diastolic blood pressure, automated reading	Physical measures	MRC-IEU	8.6e-07
rs6976053	7	100512119	T	C	-0.00969504	0.00204025	0.472607	350475	NA	ukb-d-30010_irnt	Red blood cell (erythrocyte) count	Blood count	NA	2.02e-06
rs6976053	7	100512119	T	C	0.00764577	0.00164272	0.471659	421986	NA	ukb-b-7953	Forced vital capacity (FVC)	Physical measures	MRC-IEU	3.3e-06
rs6976053	7	100512119	T	C	-0.0107012	0.00238937	0.472607	350470	NA	ukb-d-30100_irnt	Mean platelet (thrombocyte) volume	Blood count	NA	7.51e-06
rs6976053	7	100512119	T	C	0.00804286	0.00179995	0.47201	345665	NA	ukb-b-14713	Forced vital capacity (FVC), Best measure	Physical measures	MRC-IEU	7.9e-06
rs6976053	7	100512119	T	C	0.00783288	0.0018014	0.471771	454863	NA	ukb-b-7376	Impedance of leg (right)	Physical measures	MRC-IEU	1.4e-05
rs6976053	7	100512119	T	C	0.0098062	0.0022685	0.47257	312215	NA	ukb-d-30830_irnt	SHBG	Blood biochemistry	NA	1.54e-05
rs6976053	7	100512119	T	C	0.00938184	0.00221724	0.4731	331296	NA	ukb-a-271	Impedance of leg (left)	Physical measures	Neale Lab	2.32e-05
rs6976053	7	100512119	T	C	0.00717798	0.00172778	0.4731	336474	NA	ukb-a-389	Standing height	Physical measures	Neale Lab	3.26e-05
rs6976053	7	100512119	T	C	0.00764915	0.0018543	0.4731	331284	NA	ukb-a-269	Impedance of whole body	Physical measures	Neale Lab	3.71e-05
rs6976053	7	100512119	T	C	-0.00802883	0.00194669	0.472607	350475	NA	ukb-d-30030_irnt	Haematocrit percentage	Blood count	NA	3.72e-05
rs6976053	7	100512119	T	C	0.2554	0.063543	0.47257	312215	NA	ukb-d-30830_raw	SHBG	Blood biochemistry	NA	5.84e-05
rs6976053	7	100512119	T	C	0.00916237	0.00231283	0.472606	350474	NA	ukb-d-30080_irnt	Platelet count	Blood count	NA	7.45e-05
rs6976053	7	100512119	T	C	-0.0075009	0.00189389	0.472607	350474	NA	ukb-d-30020_irnt	Haemoglobin concentration	Blood count	NA	7.48e-05
rs6976053	7	100512119	T	C	0.00540125	0.00141099	0.471768	454850	NA	ukb-b-19379	Impedance of arm (left)	Physical measures	MRC-IEU	0.000129999
rs6976053	7	100512119	T	C	0.0088213	0.0023278	0.47179	148653	NA	ukb-b-8428	Forced expiratory volume in 1-second (FEV1), predicted	Physical measures	MRC-IEU	0.00015
rs6976053	7	100512119	T	C	-0.00527739	0.00140085	0.472037	454718	NA	ukb-b-4650	Comparative body size at age 10	Others	MRC-IEU	0.00017
rs6976053	7	100512119	T	C	-0.000440079	0.000120384	0.471909	462933	1555	ukb-b-4122	Non-cancer illness code, self-reported: joint pain	Symptoms	MRC-IEU	0.000259998
rs6976053	7	100512119	T	C	-0.00593677	0.00168068	0.4731	83529	11424	ukb-a-258	Cough on most days	Symptoms	Neale Lab	0.000412088
rs6976053	7	100512119	T	C	0.00840455	0.0024047	0.472455	344728	NA	ukb-d-30280_irnt	Immature reticulocyte fraction	Blood count	NA	0.000474024
rs6976053	7	100512119	T	C	0.0076177	0.00220025	0.4731	331301	NA	ukb-a-270	Impedance of leg (right)	Physical measures	Neale Lab	0.000535871
rs6976053	7	100512119	T	C	0.00681279	0.00197454	0.4731	307638	NA	ukb-a-336	Forced vital capacity (FVC)	Physical measures	Neale Lab	0.00055999
rs6976053	7	100512119	T	C	0.0090096	0.0026494	0.47255	344278	NA	ukb-d-30690_raw	Cholesterol	Blood biochemistry	NA	0.000672496
rs6976053	7	100512119	T	C	0.0077159	0.0022784	0.47249	315133	NA	ukb-d-30760_irnt	HDL cholesterol	Blood biochemistry	NA	0.000707881
rs6976053	7	100512119	T	C	0.0076854	0.0023188	0.47255	344278	NA	ukb-d-30690_irnt	Cholesterol	Blood biochemistry	NA	0.000918692
rs6976053	7	100512119	T	C	-0.00779338	0.00237698	0.472566	349856	NA	ukb-d-30120_irnt	Lymphocyte count	Blood count	NA	0.00104299
rs6976053	7	100512119	T	C	0.0049213	0.0015269	0.47247	312102	NA	ukb-d-30850_irnt	Testosterone	Blood biochemistry	NA	0.00126829
rs6976053	7	100512119	T	C	0.005583	0.00173673	0.471659	421986	NA	ukb-b-19657	Forced expiratory volume in 1-second (FEV1)	Physical measures	MRC-IEU	0.00129999
rs6976053	7	100512119	T	C	0.00452131	0.00140614	0.471767	454826	NA	ukb-b-7859	Impedance of arm (right)	Physical measures	MRC-IEU	0.00129999
rs6976053	7	100512119	T	C	0.0028132	0.00087677	0.47249	315133	NA	ukb-d-30760_raw	HDL cholesterol	Blood biochemistry	NA	0.00133389
rs6976053	7	100512119	T	C	-0.00454586	0.00144639	0.471842	112583	15367	ukb-b-16858	Cough on most days	Symptoms	MRC-IEU	0.0017
rs6976053	7	100512119	T	C	0.00259905	0.000831964	0.471908	463010	92569	ukb-b-1567	Operative procedures - secondary OPCS: Z94.3 Left sided operation	Others	MRC-IEU	0.00179999
rs6976053	7	100512119	T	C	-0.00123986	0.000402788	0.471909	462933	18228	ukb-b-12948	Non-cancer illness code, self-reported: diabetes	Endocrine	MRC-IEU	0.0021
rs6976053	7	100512119	T	C	-0.00541376	0.00176048	0.471842	112583	25486	ukb-b-7178	Doctor diagnosed hayfever or allergic rhinitis	Respiratory	MRC-IEU	0.0021
rs6976053	7	100512119	T	C	-0.013483	0.00442872	0.470879	99380	NA	ukb-b-19994	Spherical power (right)	Physical measures	MRC-IEU	0.00230001
rs6976053	7	100512119	T	C	0.0056974	0.00190564	0.47201	345665	NA	ukb-b-11141	Forced expiratory volume in 1-second (FEV1), Best measure	Physical measures	MRC-IEU	0.00280001
rs6976053	7	100512119	T	C	-0.00497019	0.0016644	0.4731	331693	NA	ukb-a-34	Comparative body size at age 10	Others	Neale Lab	0.00282508
rs6976053	7	100512119	T	C	-0.00588184	0.00197811	0.471824	461460	NA	ukb-b-19953	Body mass index (BMI)	Physical measures	MRC-IEU	0.00290001
rs6976053	7	100512119	T	C	0.00398104	0.00136248	0.471762	204568	NA	ukb-b-5945	Relative age of first facial hair	Others	MRC-IEU	0.00350002
rs6976053	7	100512119	T	C	0.00344903	0.00118384	0.4731	144645	NA	ukb-a-300	Relative age voice broke	Others	Neale Lab	0.00357544
rs6976053	7	100512119	T	C	0.00488773	0.0017174	0.4731	331292	NA	ukb-a-273	Impedance of arm (left)	Physical measures	Neale Lab	0.00442741
rs6976053	7	100512119	T	C	-0.00368313	0.00132634	0.471972	247180	79047	ukb-b-12621	Ever had stillbirth, spontaneous miscarriage or termination	Gynecologic and Obstetric	MRC-IEU	0.00549997
rs6976053	7	100512119	T	C	-0.0122267	0.00444092	0.470859	99071	NA	ukb-b-7500	Spherical power (left)	Physical measures	MRC-IEU	0.00589997
rs6976053	7	100512119	T	C	-0.00546443	0.00199313	0.471771	454884	NA	ukb-b-2303	Body mass index (BMI)	Physical measures	MRC-IEU	0.0061
rs6976053	7	100512119	T	C	0.0062969	0.0023173	0.47248	313387	NA	ukb-d-30630_irnt	Apoliprotein A	Blood biochemistry	NA	0.00658097
rs6976053	7	100512119	T	C	0.0016891	0.00062848	0.47248	313387	NA	ukb-d-30630_raw	Apoliprotein A	Blood biochemistry	NA	0.00719648
rs6976053	7	100512119	T	C	-0.00879791	0.00328376	0.472012	151531	NA	ukb-b-3666	Family relationship satisfaction	Mental health	MRC-IEU	0.00739997
rs6976053	7	100512119	T	C	0.018116	0.0067663	0.47247	312102	NA	ukb-d-30850_raw	Testosterone	Blood biochemistry	NA	0.00741874
rs6976053	7	100512119	T	C	-0.00179998	0.00067465	0.4731	336650	28098	ukb-a-474	Pain type(s) experienced in last month: Stomach or abdominal pain	Symptoms	Neale Lab	0.00763045
rs6976053	7	100512119	T	C	0.000287404	0.000107783	0.471908	463010	1246	ukb-b-17962	Operative procedures - secondary OPCS: E13.3 Intranasal antrostomy	Respiratory	MRC-IEU	0.00769999
rs6976053	7	100512119	T	C	0.00061702	0.00023294	0.4725	315153	NA	ukb-d-30680_raw	Calcium	Blood biochemistry	NA	0.00807644
rs6976053	7	100512119	T	C	0.000560689	0.000213473	0.471908	463010	4928	ukb-b-744	Operative procedures - secondary OPCS: Z49.4 Skin of back	Others	MRC-IEU	0.00860003
rs6976053	7	100512119	T	C	0.000307234	0.000117051	0.471908	463010	1471	ukb-b-18865	Operative procedures - secondary OPCS: M47.9 Unspecified urethral catheterisation of bladder	Genitourinary	MRC-IEU	0.00870001
rs6976053	7	100512119	T	C	0.0064619	0.0024819	0.4725	315153	NA	ukb-d-30680_irnt	Calcium	Blood biochemistry	NA	0.00922444
rs6976053	7	100512119	T	C	0.000334705	0.000129166	0.471909	462933	1791	ukb-b-14027	Non-cancer illness code, self-reported: chickenpox	Infectious diseases	MRC-IEU	0.00959997
rs6976053	7	100512119	T	C	-0.00114683	0.000443137	0.471909	462933	22687	ukb-b-19732	Non-cancer illness code, self-reported: hypothyroidism/myxoedema	Endocrine	MRC-IEU	0.00969996
rs6976053	7	100512119	T	C	0.000332642	0.000128851	0.471909	462933	1788	ukb-b-16426	Non-cancer illness code, self-reported: breast cysts	Genitourinary	MRC-IEU	0.00980009
rs6976053	7	100512119	T	C	0.00263942	0.00102244	0.472069	195644	NA	ukb-b-5262	Relative age voice broke	Others	MRC-IEU	0.00980009
rs6976053	7	100512119	T	C	0.00309466	0.00119817	0.4731	314449	117812	ukb-a-14	Snoring	Respiratory	Neale Lab	0.00980031
rs6976053	7	100512119	T	C	-0.0059846	0.0023216	0.47256	343992	NA	ukb-d-30870_irnt	Triglycerides	Blood biochemistry	NA	0.00994352
rs6976053	7	100512119	T	C	0.000278705	0.000108784	0.471909	462933	1269	ukb-b-10289	Operation code: large bowel resection +/- colostomy	Digestive	MRC-IEU	0.01
rs6976053	7	100512119	T	C	-0.00495532	0.00193507	0.4731	49623	5182	ukb-a-394	Target heart rate achieved	Physical measures	Neale Lab	0.0104462
rs6976053	7	100512119	T	C	-0.00283739	0.00111074	0.4731	336683	236530	ukb-a-435	Vascular/heart problems diagnosed by doctor: None of the above	Circulatory	Neale Lab	0.0106348
rs6976053	7	100512119	T	C	-0.00303421	0.00120251	0.4731	336082	NA	ukb-a-15	Daytime dozing / sleeping (narcolepsy)	Others	Neale Lab	0.0116284
rs6976053	7	100512119	T	C	-0.000761819	0.000304689	0.471867	460351	10049	ukb-b-3563	Vitamin and mineral supplements: Folic acid or Folate (Vit B9)	Others	MRC-IEU	0.012
rs6976053	7	100512119	T	C	0.000768378	0.000310537	0.471908	463010	10809	ukb-b-7278	Operative procedures - main OPCS: T20.2 Primary repair of inguinal hernia using insert of prosthetic material	Dermatologic	MRC-IEU	0.0129999
rs6976053	7	100512119	T	C	-0.00026379	0.000107135	0.471908	463010	1231	ukb-b-3035	Operative procedures - main OPCS: E36.9 Unspecified diagnostic endoscopic examination of larynx	Respiratory	MRC-IEU	0.0140001
rs6976053	7	100512119	T	C	0.000265995	0.000108009	0.471908	463010	1251	ukb-b-14396	Operative procedures - main OPCS: X99.9 Not known (procedure performed)	Others	MRC-IEU	0.0140001
rs6976053	7	100512119	T	C	-0.00277576	0.00112455	0.471911	150308	16083	ukb-b-9543	Shortness of breath walking on level ground	Symptoms	MRC-IEU	0.0140001
rs6976053	7	100512119	T	C	0.000630542	0.000258226	0.4731	337159	3821	ukb-a-154	Treatment/medication code: cetirizine	Symptoms	Neale Lab	0.0146137
rs6976053	7	100512119	T	C	-0.00581252	0.00238231	0.472604	350470	NA	ukb-d-30000_irnt	White blood cell (leukocyte) count	Blood count	NA	0.0146933
rs6976053	7	100512119	T	C	-0.00116507	0.000478533	0.4731	337159	13717	ukb-a-190	Treatment/medication code: levothyroxine sodium	Endocrine	Neale Lab	0.0149056
rs6976053	7	100512119	T	C	-0.00398885	0.0016321	0.472657	68426	6995	ukb-b-16609	Target heart rate achieved	Physical measures	MRC-IEU	0.015
rs6976053	7	100512119	T	C	0.00862134	0.00352697	0.47179	148653	NA	ukb-b-13405	Forced expiratory volume in 1-second (FEV1), predicted percentage	Physical measures	MRC-IEU	0.015
rs6976053	7	100512119	T	C	-0.00225758	0.000935009	0.471882	461880	325118	ukb-b-13352	Vascular/heart problems diagnosed by doctor: None of the above	Circulatory	MRC-IEU	0.016
rs6976053	7	100512119	T	C	-0.00492653	0.00204816	0.4731	83529	18934	ukb-a-254	Doctor diagnosed hayfever or allergic rhinitis	Respiratory	Neale Lab	0.0161592
rs6976053	7	100512119	T	C	-0.0019297	0.000803294	0.4731	337159	41952	ukb-a-136	Treatment/medication code: ibuprofen	Symptoms	Neale Lab	0.016296
rs6976053	7	100512119	T	C	0.000920131	0.000384316	0.4731	337199	8815	ukb-a-549	Diagnoses - main ICD10: K40 Inguinal hernia	Digestive	Neale Lab	0.0166567
rs6976053	7	100512119	T	C	-0.000262219	0.000110123	0.471908	463010	1302	ukb-b-18802	Operative procedures - secondary OPCS: K63.3 Angiocardiography of left side of heart NEC	Circulatory	MRC-IEU	0.017
rs6976053	7	100512119	T	C	0.000274302	0.00011463	0.471909	462933	1413	ukb-b-15136	Non-cancer illness code, self-reported: uterine polyps	Genitourinary	MRC-IEU	0.017
rs6976053	7	100512119	T	C	-0.00027321	0.000114972	0.471908	463010	1420	ukb-b-19462	Operative procedures - secondary OPCS: Y73.1 Cardiopulmonary bypass	Others	MRC-IEU	0.017
rs6976053	7	100512119	T	C	0.00039484	0.000166552	0.4731	337199	1579	ukb-a-553	Diagnoses - main ICD10: K51 Ulcerative colitis	Digestive	Neale Lab	0.0177562
rs6976053	7	100512119	T	C	0.000314404	0.000133281	0.471908	463010	1908	ukb-b-78	Operative procedures - main OPCS: E09.1 Excision of lesion of external nose	Respiratory	MRC-IEU	0.0179999
rs6976053	7	100512119	T	C	0.00647827	0.00274398	0.468899	31317	4245	ukb-b-11588	Manic/hyper symptoms: I needed less sleep than usual	Mental health	MRC-IEU	0.0179999
rs6976053	7	100512119	T	C	-0.0110352	0.00466785	0.470993	91982	NA	ukb-b-7556	Age hay fever, rhinitis or eczema diagnosed	Respiratory	MRC-IEU	0.0179999
rs6976053	7	100512119	T	C	0.0058413	0.00247608	0.4731	176008	NA	ukb-a-315	Age when periods started (menarche)	Gynecologic and Obstetric	Neale Lab	0.018321
rs6976053	7	100512119	T	C	-0.00134769	0.000571617	0.4731	337159	19668	ukb-a-129	Treatment/medication code: omeprazole	Digestive	Neale Lab	0.0183895
rs6976053	7	100512119	T	C	-0.00111389	0.000473284	0.4731	336314	13151	ukb-a-496	Mineral and other dietary supplements: Zinc	Others	Neale Lab	0.0185969
rs6976053	7	100512119	T	C	-0.00174939	0.000743238	0.471923	457547	68195	ukb-b-8888	Medication for pain relief, constipation, heartburn: Ibuprofen (e.g. Nurofen)	Symptoms	MRC-IEU	0.0189998
rs6976053	7	100512119	T	C	0.00251872	0.00108155	0.4731	336683	91033	ukb-a-437	Vascular/heart problems diagnosed by doctor: High blood pressure	Circulatory	Neale Lab	0.0198701
rs6976053	7	100512119	T	C	0.000656539	0.000282797	0.471908	463010	8745	ukb-b-20187	Operative procedures - secondary OPCS: Y53.2 Approach to organ under ultrasonic control	Others	MRC-IEU	0.02
rs6976053	7	100512119	T	C	-0.000942109	0.000408468	0.471909	462933	18947	ukb-b-17918	Treatment/medication code: levothyroxine sodium	Endocrine	MRC-IEU	0.021
rs6976053	7	100512119	T	C	-0.00156673	0.000685865	0.471909	462933	57738	ukb-b-16866	Treatment/medication code: ibuprofen	Symptoms	MRC-IEU	0.0219999
rs6976053	7	100512119	T	C	-0.00411496	0.0017899	0.471878	462166	NA	ukb-b-9405	Waist circumference	Physical measures	MRC-IEU	0.0219999
rs6976053	7	100512119	T	C	-0.0140288	0.00618339	0.4731	49610	NA	ukb-a-393	Maximum heart rate during fitness test	Physical measures	Neale Lab	0.0232852
rs6976053	7	100512119	T	C	-0.00866809	0.00383337	0.4731	110290	NA	ukb-a-370	Family relationship satisfaction	Mental health	Neale Lab	0.0237476
rs6976053	7	100512119	T	C	0.000673106	0.000298201	0.4731	337199	5148	ukb-a-564	Diagnoses - main ICD10: M20 Acquired deformities of fingers and toes	Musculoskeletal	Neale Lab	0.0239944
rs6976053	7	100512119	T	C	0.00535678	0.00238141	0.472569	349861	NA	ukb-d-30210_irnt	Eosinophill percentage	Blood count	NA	0.0244872
rs6976053	7	100512119	T	C	0.00465162	0.00208256	0.4731	307638	NA	ukb-a-337	Forced expiratory volume in 1-second (FEV1)	Physical measures	Neale Lab	0.0255094
rs6976053	7	100512119	T	C	0.0071835	0.0032195	0.47258	344052	NA	ukb-d-30670_raw	Urea	Blood biochemistry	NA	0.0256637
rs6976053	7	100512119	T	C	0.000216296	9.72e-05	0.471908	463010	1013	ukb-b-12472	Operative procedures - secondary OPCS: C79.5 Internal tamponade of retina using gas	Sense organs	MRC-IEU	0.0259998
rs6976053	7	100512119	T	C	-0.00310045	0.0014004	0.471842	112583	14283	ukb-b-11297	Doctor diagnosed asthma	Respiratory	MRC-IEU	0.0269998
rs6976053	7	100512119	T	C	0.0003105	0.000142292	0.471908	463010	2176	ukb-b-7467	Diagnoses - secondary ICD10: R51 Headache	Symptoms	MRC-IEU	0.0290001
rs6976053	7	100512119	T	C	-0.0052268	0.0023987	0.47256	343992	NA	ukb-d-30870_raw	Triglycerides	Blood biochemistry	NA	0.0293278
rs6976053	7	100512119	T	C	-0.000895608	0.000412034	0.471891	461384	18826	ukb-b-13891	Mineral and other dietary supplements: Zinc	Others	MRC-IEU	0.0299999
rs6976053	7	100512119	T	C	0.00221809	0.00101908	0.47176	430438	270007	ukb-b-17400	Snoring	Respiratory	MRC-IEU	0.0299999
rs6976053	7	100512119	T	C	-0.000430609	0.000199621	0.4731	337159	2272	ukb-a-138	Treatment/medication code: quinine	Infectious diseases	Neale Lab	0.0309956
rs6976053	7	100512119	T	C	-0.000557377	0.00025795	0.471909	462933	7307	ukb-b-16892	Treatment/medication code: evening primrose oil	Genitourinary	MRC-IEU	0.0309999
rs6976053	7	100512119	T	C	-0.00210419	0.000978541	0.4731	108734	5987	ukb-a-377	Ever manic/hyper for 2 days	Mental health	Neale Lab	0.0315312
rs6976053	7	100512119	T	C	0.000800181	0.000372942	0.4731	337199	8080	ukb-a-547	Diagnoses - main ICD10: K29 Gastritis and duodenitis	Digestive	Neale Lab	0.0319066
rs6976053	7	100512119	T	C	0.000299415	0.000139933	0.471908	463010	2104	ukb-b-5534	Operative procedures - main OPCS: T72.3 Release of constriction of sheath of tendon	Dermatologic	MRC-IEU	0.032
rs6976053	7	100512119	T	C	0.000337406	0.00015732	0.471909	462933	2665	ukb-b-5617	Operation code: pilonidal sinus surgery (anal)	Digestive	MRC-IEU	0.032
rs6976053	7	100512119	T	C	-0.00104826	0.000489707	0.471909	462933	27277	ukb-b-14960	Treatment/medication code: omeprazole	Digestive	MRC-IEU	0.032
rs6976053	7	100512119	T	C	0.00514885	0.00240735	0.472457	344729	NA	ukb-d-30290_irnt	High light scatter reticulocyte percentage	Blood count	NA	0.0324519
rs6976053	7	100512119	T	C	-0.010915	0.00510873	0.471976	58290	NA	ukb-b-1464	Number of depression episodes	Mental health	MRC-IEU	0.0329997
rs6976053	7	100512119	T	C	-0.000492438	0.000231189	0.4731	337199	3057	ukb-a-587	Diagnoses - main ICD10: R55 Syncope and collapse	Symptoms	Neale Lab	0.0331711
rs6976053	7	100512119	T	C	0.0050587	0.0023926	0.472569	349861	NA	ukb-d-30220_irnt	Basophill percentage	Blood count	NA	0.0344897
rs6976053	7	100512119	T	C	0.00360682	0.00171015	0.4731	331279	NA	ukb-a-272	Impedance of arm (right)	Physical measures	Neale Lab	0.0349398
rs6976053	7	100512119	T	C	0.000261947	0.000124071	0.471909	462933	1652	ukb-b-13038	Non-cancer illness code, self-reported: varicose veins	Circulatory	MRC-IEU	0.0350002
rs6976053	7	100512119	T	C	-0.00140378	0.000667052	0.471872	459742	53425	ukb-b-9049	Illness, injury, bereavement, stress in last 2 years: Serious illness, injury or assault of a close relative	Mental health	MRC-IEU	0.0350002
rs6976053	7	100512119	T	C	-0.00486291	0.00231631	0.472566	349856	NA	ukb-d-30130_irnt	Monocyte count	Blood count	NA	0.03578
rs6976053	7	100512119	T	C	-0.00289732	0.00138049	0.4731	336617	NA	ukb-a-262	Falls in the last year	Others	Neale Lab	0.0358385
rs6976053	7	100512119	T	C	0.00474948	0.00227384	0.472608	350471	NA	ukb-d-30090_irnt	Platelet crit	Blood count	NA	0.0367308
rs6976053	7	100512119	T	C	-0.000355725	0.000172534	0.471909	462933	3205	ukb-b-17049	Non-cancer illness code, self-reported: tonsiltis	Respiratory	MRC-IEU	0.0389996
rs6976053	7	100512119	T	C	-0.00114181	0.000552738	0.472219	150642	3553	ukb-b-17194	Eye problems/disorders: Macular degeneration	Sense organs	MRC-IEU	0.0389996
rs6976053	7	100512119	T	C	0.00927997	0.00449062	0.470879	99380	NA	ukb-b-10250	Cylindrical power (right)	Physical measures	MRC-IEU	0.0389996
rs6976053	7	100512119	T	C	-0.066925	0.032525	0.47251	344136	NA	ukb-d-30620_raw	Alanine aminotransferase	Blood biochemistry	NA	0.039626
rs6976053	7	100512119	T	C	-0.0041907	0.0020358	0.471883	462302	NA	ukb-b-20498	Number of incorrect matches in round	Mental health	MRC-IEU	0.04
rs6976053	7	100512119	T	C	-0.000468223	0.000229354	0.471908	463010	5758	ukb-b-11780	Operative procedures - secondary OPCS: Q18.9 Unspecified diagnostic endoscopic examination of uterus	Genitourinary	MRC-IEU	0.0409996
rs6976053	7	100512119	T	C	0.00185492	0.000909964	0.471882	461880	124227	ukb-b-14177	Vascular/heart problems diagnosed by doctor: High blood pressure	Circulatory	MRC-IEU	0.0420001
rs6976053	7	100512119	T	C	0.00446261	0.00219478	0.472657	68426	NA	ukb-b-7593	ECG, phase duration	Physical measures	MRC-IEU	0.0420001
rs6976053	7	100512119	T	C	0.000230616	0.000113873	0.471909	462933	1391	ukb-b-14210	Non-cancer illness code, self-reported: rectal or colon adenoma/polyps	Digestive	MRC-IEU	0.0430002
rs6976053	7	100512119	T	C	0.026598	0.013182	0.47251	342439	NA	ukb-d-30770_raw	IGF-1	Blood biochemistry	NA	0.0436265
rs6976053	7	100512119	T	C	0.0046265	0.0022967	0.47258	344052	NA	ukb-d-30670_irnt	Urea	Blood biochemistry	NA	0.0439704
rs6976053	7	100512119	T	C	0.050535	0.025183	0.47258	342990	NA	ukb-d-30650_raw	Aspartate aminotransferase	Blood biochemistry	NA	0.0447775
rs6976053	7	100512119	T	C	0.000195315	9.75e-05	0.471908	463010	1018	ukb-b-13080	Operative procedures - main OPCS: A73.5 Injection of therapeutic substance around peripheral nerve	Neurological	MRC-IEU	0.0449997
rs6976053	7	100512119	T	C	0.000201952	0.000100598	0.471908	463010	1087	ukb-b-18157	Type of cancer: ICD10: C56 Malignant neoplasm of ovary	Neoplasms	MRC-IEU	0.0449997
rs6976053	7	100512119	T	C	-0.000210921	0.000105337	0.471908	463010	1190	ukb-b-7012	Operative procedures - secondary OPCS: Z67.6 Lumbosacral joint	Others	MRC-IEU	0.0449997
rs6976053	7	100512119	T	C	-0.0044654	0.0022359	0.47251	344136	NA	ukb-d-30620_irnt	Alanine aminotransferase	Blood biochemistry	NA	0.04581
rs6976053	7	100512119	T	C	-0.000233812	0.000116964	0.471909	462933	1473	ukb-b-2953	Operation code: radical prostatectomy	Genitourinary	MRC-IEU	0.0460002
rs6976053	7	100512119	T	C	0.000366973	0.00018392	0.471908	463010	3649	ukb-b-1765	Operative procedures - secondary OPCS: L87.1 Stripping of long saphenous vein	Circulatory	MRC-IEU	0.0460002
rs6976053	7	100512119	T	C	-0.00466675	0.00234609	0.4731	51475	8816	ukb-a-348	Chest pain or discomfort walking normally	Symptoms	Neale Lab	0.0466885
rs6976053	7	100512119	T	C	0.000603502	0.000304044	0.471909	462933	10303	ukb-b-16890	Cancer code, self-reported: breast cancer	Neoplasms	MRC-IEU	0.0470002
rs6976053	7	100512119	T	C	-0.000299379	0.000151068	0.471908	463010	2456	ukb-b-3982	Operative procedures - main OPCS: M47.8 Other specified urethral catheterisation of bladder	Genitourinary	MRC-IEU	0.0479999
rs6976053	7	100512119	T	C	-0.000986017	0.000499202	0.471923	457547	27747	ukb-b-11605	Medication for pain relief, constipation, heartburn: Omeprazole (e.g. Zanprol)	Digestive	MRC-IEU	0.0479999
rs6976053	7	100512119	T	C	-0.000502623	0.000254985	0.4731	337159	3724	ukb-a-128	Treatment/medication code: tramadol	Symptoms	Neale Lab	0.0487024
rs6976053	7	100512119	T	C	0.0044901	0.002289	0.47258	342990	NA	ukb-d-30650_irnt	Aspartate aminotransferase	Blood biochemistry	NA	0.0498115
rs6976053	7	100512119	T	C	0.00094175	0.000480433	0.4731	337159	13693	ukb-a-150	Treatment/medication code: amlodipine	Circulatory	Neale Lab	0.0499724
rs6976053	7	100512119	T	C	0.000201909	0.000102895	0.471908	463010	1137	ukb-b-8539	Operative procedures - main OPCS: W15.3 Osteotomy of first metatarsal bone NEC	Musculoskeletal	MRC-IEU	0.05
rs6976053	7	100512119	T	C	-0.000436809	0.000224305	0.471908	463010	5450	ukb-b-13121	Operative procedures - secondary OPCS: Z27.1 Oesophagus	Others	MRC-IEU	0.051
rs6976053	7	100512119	T	C	0.00461011	0.00236521	0.472607	350472	NA	ukb-d-30050_irnt	Mean corpuscular haemoglobin	Blood count	NA	0.0512802
rs6976053	7	100512119	T	C	-0.000231302	0.000119005	0.471909	462933	1520	ukb-b-13417	Treatment/medication code: isosorbide mononitrate	Circulatory	MRC-IEU	0.0519996
rs6976053	7	100512119	T	C	-0.000328521	0.000169156	0.471909	462933	3080	ukb-b-19759	Treatment/medication code: quinine	Infectious diseases	MRC-IEU	0.0519996
rs6976053	7	100512119	T	C	-0.000414668	0.00021356	0.471908	463010	4931	ukb-b-19354	Diagnoses - main ICD10: K20 Oesophagitis	Digestive	MRC-IEU	0.0519996
rs6976053	7	100512119	T	C	0.000598008	0.000307899	0.471908	463010	10371	ukb-b-10810	Operative procedures - main OPCS: S06.5 Excision of lesion of skin of head or neck NEC	Dermatologic	MRC-IEU	0.0519996
rs6976053	7	100512119	T	C	0.000722128	0.000371699	0.471909	462933	15664	ukb-b-10827	Operation code: lumpectomy	Neoplasms	MRC-IEU	0.0519996
rs6976053	7	100512119	T	C	-0.0048223	0.0024876	0.47251	314916	NA	ukb-d-30740_irnt	Glucose	Blood biochemistry	NA	0.0525606
rs6976053	7	100512119	T	C	0.000424431	0.000219374	0.471909	462933	5206	ukb-b-9290	Treatment/medication code: cetirizine	Symptoms	MRC-IEU	0.0530005
rs6976053	7	100512119	T	C	0.00167517	0.000866049	0.471877	445809	94665	ukb-b-19957	Suffer from 'nerves'	Mental health	MRC-IEU	0.0530005
rs6976053	7	100512119	T	C	-0.00810724	0.00418814	0.472533	113410	NA	ukb-b-14303	Values entered	Mental health	MRC-IEU	0.0530005
rs6976053	7	100512119	T	C	-0.000269786	0.000139546	0.4731	337159	1107	ukb-a-118	Treatment/medication code: isosorbide mononitrate	Circulatory	Neale Lab	0.0531974
rs6976053	7	100512119	T	C	-0.000187146	9.71e-05	0.471908	463010	1011	ukb-b-11531	Diagnoses - main ICD10: R32 Unspecified urinary incontinence	Symptoms	MRC-IEU	0.0539995
rs6976053	7	100512119	T	C	0.000263661	0.000137083	0.471909	462933	2019	ukb-b-8425	Non-cancer illness code, self-reported: nasal polyps	Respiratory	MRC-IEU	0.0539995
rs6976053	7	100512119	T	C	0.000279615	0.000146057	0.471909	462933	2294	ukb-b-12171	Treatment/medication code: ferrous sulphate	Endocrine	MRC-IEU	0.0560003
rs6976053	7	100512119	T	C	0.0047993	0.0025142	0.47251	314921	NA	ukb-d-30860_irnt	Total protein	Blood biochemistry	NA	0.0562769
rs6976053	7	100512119	T	C	-0.00450552	0.00237523	0.472608	350473	NA	ukb-d-30070_irnt	Red blood cell (erythrocyte) distribution width	Blood count	NA	0.0578456
rs6976053	7	100512119	T	C	0.0044083	0.0023243	0.47251	342439	NA	ukb-d-30770_irnt	IGF-1	Blood biochemistry	NA	0.0578775
rs6976053	7	100512119	T	C	0.00019529	0.000102882	0.471908	463010	1136	ukb-b-10848	Operative procedures - secondary OPCS: Z80.1 First metatarsal	Others	MRC-IEU	0.0580003
rs6976053	7	100512119	T	C	0.000263881	0.000139465	0.471909	462933	2090	ukb-b-18787	Non-cancer illness code, self-reported: allergy or anaphylactic reaction to food	Injuries and poisonings	MRC-IEU	0.0580003
rs6976053	7	100512119	T	C	0.000467836	0.000246825	0.471909	462933	6621	ukb-b-13488	Treatment/medication code: perindopril	Circulatory	MRC-IEU	0.0580003
rs6976053	7	100512119	T	C	0.000222596	0.000117977	0.471908	463010	1496	ukb-b-8621	Operative procedures - main OPCS: M47.9 Unspecified urethral catheterisation of bladder	Genitourinary	MRC-IEU	0.0589997
rs6976053	7	100512119	T	C	0.000239758	0.000126816	0.471908	463010	1734	ukb-b-15654	Operative procedures - main OPCS: M65.3 Endoscopic resection of prostate NEC	Genitourinary	MRC-IEU	0.0589997
rs6976053	7	100512119	T	C	-0.000292491	0.00015479	0.471909	462933	2576	ukb-b-10554	Operation code: adenoid surgery / adenoidectomy	Endocrine	MRC-IEU	0.0589997
rs6976053	7	100512119	T	C	-0.000355301	0.000188526	0.471909	462933	3840	ukb-b-8602	Treatment/medication code: gliclazide	Endocrine	MRC-IEU	0.0589997
rs6976053	7	100512119	T	C	0.000392924	0.000208527	0.471909	462933	4735	ukb-b-3083	Operation code: mastectomy	Neoplasms	MRC-IEU	0.0599998
rs6976053	7	100512119	T	C	0.000220365	0.000118573	0.471909	462933	1510	ukb-b-9155	Non-cancer illness code, self-reported: sleep apnoea	Neurological	MRC-IEU	0.0629999
rs6976053	7	100512119	T	C	0.0010487	0.0005655	0.47254	342590	NA	ukb-d-30640_raw	Apoliprotein B	Blood biochemistry	NA	0.0636634
rs6976053	7	100512119	T	C	0.000214343	0.000116092	0.471908	463010	1446	ukb-b-16946	Diagnoses - secondary ICD10: R35 Polyuria	Symptoms	MRC-IEU	0.0649995
rs6976053	7	100512119	T	C	-0.000182315	9.9e-05	0.471908	463010	1051	ukb-b-13380	Operative procedures - secondary OPCS: E36.9 Unspecified diagnostic endoscopic examination of larynx	Respiratory	MRC-IEU	0.0659994
rs6976053	7	100512119	T	C	-0.000399997	0.000217298	0.471909	462933	5106	ukb-b-11670	Treatment/medication code: tramadol	Symptoms	MRC-IEU	0.0659994
rs6976053	7	100512119	T	C	-0.00107071	0.000582701	0.471922	461857	39646	ukb-b-11413	Pain type(s) experienced in last month: Stomach or abdominal pain	Symptoms	MRC-IEU	0.0659994
rs6976053	7	100512119	T	C	-0.000814366	0.000444808	0.471875	461578	22340	ukb-b-10753	Diabetes diagnosed by doctor	Endocrine	MRC-IEU	0.0669993
rs6976053	7	100512119	T	C	-0.000179655	9.85e-05	0.471909	462933	1041	ukb-b-5821	Treatment/medication code: oxybutynin	Genitourinary	MRC-IEU	0.0680002
rs6976053	7	100512119	T	C	-0.0039753	0.002179	0.47254	344264	NA	ukb-d-30720_irnt	Cystatin C	Blood biochemistry	NA	0.0680973
rs6976053	7	100512119	T	C	-0.000180434	9.91e-05	0.471908	463010	1054	ukb-b-11409	Operative procedures - secondary OPCS: U08.1 Computed tomography of abdomen NEC	Others	MRC-IEU	0.0690001
rs6976053	7	100512119	T	C	-0.00671768	0.00369133	0.469889	32862	11019	ukb-b-9054	Leg pain in calf/calves	Circulatory	MRC-IEU	0.0690001
rs6976053	7	100512119	T	C	0.000217829	0.000120081	0.471909	462933	1548	ukb-b-8637	Non-cancer illness code, self-reported: retinal detachment	Sense organs	MRC-IEU	0.0700003
rs6976053	7	100512119	T	C	0.000284472	0.000156862	0.471909	462933	2648	ukb-b-14339	Operation code: rhinoplasty / nose surgery	Sense organs	MRC-IEU	0.0700003
rs6976053	7	100512119	T	C	-0.00186865	0.00103066	0.471919	460913	NA	ukb-b-5776	Daytime dozing / sleeping (narcolepsy)	Others	MRC-IEU	0.0700003
rs6976053	7	100512119	T	C	0.018302	0.010141	0.47251	314921	NA	ukb-d-30860_raw	Total protein	Blood biochemistry	NA	0.071123
rs6976053	7	100512119	T	C	-0.00946969	0.00525902	0.472657	68409	NA	ukb-b-14461	Maximum heart rate during fitness test	Physical measures	MRC-IEU	0.0719996
rs6976053	7	100512119	T	C	0.000359295	0.000200584	0.471909	462933	4360	ukb-b-1315	Operation code: thyroidectomy/partial thyroidectomy	Endocrine	MRC-IEU	0.0729995
rs6976053	7	100512119	T	C	-0.00121129	0.000674786	0.471909	462933	55398	ukb-b-14944	Operation code: appendicectomy	Digestive	MRC-IEU	0.0729995
rs6976053	7	100512119	T	C	0.00125895	0.000701204	0.471869	460910	NA	ukb-b-7432	Number of times snap-button pressed	Mental health	MRC-IEU	0.0729995
rs6976053	7	100512119	T	C	-0.00045866	0.000256137	0.4731	337159	3773	ukb-a-171	Treatment/medication code: alendronate sodium	Musculoskeletal	Neale Lab	0.0733449
rs6976053	7	100512119	T	C	-0.000193596	0.000108498	0.471909	462933	1265	ukb-b-8624	Treatment/medication code: vagifem 25mcg pessary	Genitourinary	MRC-IEU	0.0739997
rs6976053	7	100512119	T	C	0.000239938	0.00013481	0.471908	463010	1952	ukb-b-8566	Operative procedures - main OPCS: W84.8 Other specified therapeutic endoscopic operations on other joint structure	Musculoskeletal	MRC-IEU	0.0749998
rs6976053	7	100512119	T	C	-0.00426862	0.00240524	0.4731	336107	NA	ukb-a-248	Body mass index (BMI)	Physical measures	Neale Lab	0.0759469
rs6976053	7	100512119	T	C	-0.00217651	0.00122649	0.4731	329428	148601	ukb-a-45	Mood swings	Mental health	Neale Lab	0.0759679
rs6976053	7	100512119	T	C	0.000239713	0.000134977	0.471908	463010	1957	ukb-b-501	Diagnoses - main ICD10: L82 Seborrhoeic keratosis	Dermatologic	MRC-IEU	0.0759994
rs6976053	7	100512119	T	C	-0.0106934	0.00602292	0.468428	13493	5548	ukb-b-17514	Sex of baby: Male	Gynecologic and Obstetric	MRC-IEU	0.0759994
rs6976053	7	100512119	T	C	-0.00353901	0.00199431	0.47187	462117	NA	ukb-b-15590	Hip circumference	Physical measures	MRC-IEU	0.0759994
rs6976053	7	100512119	T	C	0.009463	0.00534877	0.473388	48080	NA	ukb-b-16872	Round of numeric memory test	Mental health	MRC-IEU	0.0769999
rs6976053	7	100512119	T	C	-0.00182946	0.00103698	0.471873	461332	216598	ukb-b-20292	Taking other prescription medications	Others	MRC-IEU	0.0779992
rs6976053	7	100512119	T	C	0.00363063	0.00206345	0.472059	243944	NA	ukb-b-3768	Age when periods started (menarche)	Gynecologic and Obstetric	MRC-IEU	0.0779992
rs6976053	7	100512119	T	C	0.0041846	0.0023749	0.47254	342590	NA	ukb-d-30640_irnt	Apoliprotein B	Blood biochemistry	NA	0.0780675
rs6976053	7	100512119	T	C	0.000597839	0.000340841	0.4731	335546	6663	ukb-a-439	Fractured bone site(s): Wrist	Musculoskeletal	Neale Lab	0.0794292
rs6976053	7	100512119	T	C	-0.000639859	0.00036493	0.4731	336683	7790	ukb-a-434	Vascular/heart problems diagnosed by doctor: Heart attack	Circulatory	Neale Lab	0.079539
rs6976053	7	100512119	T	C	-0.00164774	0.00094006	0.4731	337159	62050	ukb-a-194	Treatment/medication code: paracetamol	Symptoms	Neale Lab	0.0796361
rs6976053	7	100512119	T	C	-0.000287329	0.000164033	0.471908	463010	2912	ukb-b-15440	Operative procedures - secondary OPCS: R15.1 Medical induction of labour	Gynecologic and Obstetric	MRC-IEU	0.08
rs6976053	7	100512119	T	C	0.00177585	0.00101751	0.4731	325248	69352	ukb-a-200	Suffer from 'nerves'	Mental health	Neale Lab	0.0809357
rs6976053	7	100512119	T	C	-0.000209706	0.00012036	0.471908	463010	1559	ukb-b-8572	Operative procedures - main OPCS: P23.1 Anterior and posterior colporrhaphy NEC	Genitourinary	MRC-IEU	0.0810009
rs6976053	7	100512119	T	C	-0.00519538	0.00298103	0.4731	110935	NA	ukb-a-367	Happiness	Mental health	Neale Lab	0.0813692
rs6976053	7	100512119	T	C	-0.0025191	0.00145048	0.471806	209638	139819	ukb-b-12014	Medication for cholesterol, blood pressure or diabetes: None of the above	Others	MRC-IEU	0.0819993
rs6976053	7	100512119	T	C	0.00420369	0.00241559	0.472043	342336	NA	ukb-b-17841	Interpolated Year when non-cancer illness first diagnosed	Others	MRC-IEU	0.0819993
rs6976053	7	100512119	T	C	0.000184386	0.000106443	0.471908	463010	1215	ukb-b-19388	Diagnoses - main ICD10: K85 Acute pancreatitis	Digestive	MRC-IEU	0.0830004
rs6976053	7	100512119	T	C	0.00778056	0.004483	0.470912	97653	NA	ukb-b-19277	Intra-ocular pressure, corneal-compensated (right)	Physical measures	MRC-IEU	0.0830004
rs6976053	7	100512119	T	C	0.00144893	0.000837519	0.472219	150642	8438	ukb-b-10066	Eye problems/disorders: Other serious eye condition	Sense organs	MRC-IEU	0.0840001
rs6976053	7	100512119	T	C	-0.00265037	0.00153182	0.471779	454789	NA	ukb-b-12854	Arm fat percentage (right)	Physical measures	MRC-IEU	0.0840001
rs6976053	7	100512119	T	C	0.000287356	0.000166491	0.4731	337199	1578	ukb-a-556	Diagnoses - main ICD10: K60 Fissure and fistula of anal and rectal regions	Digestive	Neale Lab	0.0843548
rs6976053	7	100512119	T	C	-0.00166675	0.000966429	0.4731	336314	65971	ukb-a-494	Mineral and other dietary supplements: Glucosamine	Others	Neale Lab	0.0845921
rs6976053	7	100512119	T	C	-0.00762796	0.00443407	0.470912	97653	NA	ukb-b-11480	Corneal hysteresis (right)	Physical measures	MRC-IEU	0.0850002
rs6976053	7	100512119	T	C	0.00773371	0.00448577	0.470887	97465	NA	ukb-b-19071	Intra-ocular pressure, corneal-compensated (left)	Physical measures	MRC-IEU	0.0850002
rs6976053	7	100512119	T	C	-0.00183212	0.0010734	0.472091	352094	251150	ukb-b-13423	Breastfed as a baby	Others	MRC-IEU	0.0879995
rs6976053	7	100512119	T	C	-0.00101664	0.00059743	0.4731	336314	22047	ukb-a-495	Mineral and other dietary supplements: Calcium	Others	Neale Lab	0.0888137
rs6976053	7	100512119	T	C	0.00400712	0.00235557	0.471469	364083	NA	ukb-b-5666	Interpolated Age of participant when operation took place	Others	MRC-IEU	0.089
rs6976053	7	100512119	T	C	-0.000229902	0.000135608	0.471909	462933	1975	ukb-b-11402	Operation code: colectomy/hemicolectomy	Digestive	MRC-IEU	0.0899995
rs6976053	7	100512119	T	C	-0.00430412	0.00254185	0.471995	152348	NA	ukb-b-4062	Happiness	Mental health	MRC-IEU	0.0899995
rs6976053	7	100512119	T	C	0.000689667	0.000408579	0.471909	462933	18713	ukb-b-9207	Treatment/medication code: amlodipine	Circulatory	MRC-IEU	0.0909997
rs6976053	7	100512119	T	C	0.000708376	0.000420127	0.471908	463010	19719	ukb-b-5222	Operative procedures - secondary OPCS: Z94.1 Bilateral operation	Others	MRC-IEU	0.0920005
rs6976053	7	100512119	T	C	0.00757903	0.00449925	0.470859	99071	NA	ukb-b-14670	Cylindrical power (left)	Physical measures	MRC-IEU	0.0920005
rs6976053	7	100512119	T	C	0.000161462	9.67e-05	0.471908	463010	1003	ukb-b-16715	Operative procedures - secondary OPCS: Z84.1 Sacroiliac joint	Others	MRC-IEU	0.0949992
rs6976053	7	100512119	T	C	0.000657298	0.000393967	0.471908	463010	17244	ukb-b-9340	Operative procedures - main OPCS: H22.1 Diagnostic fibreoptic endoscopic examination of colon and biopsy of lesion of colon	Digestive	MRC-IEU	0.0949992
rs6976053	7	100512119	T	C	0.00339697	0.00203446	0.472089	413343	NA	ukb-b-4956	Morning/evening person (chronotype)	Others	MRC-IEU	0.0949992
rs6976053	7	100512119	T	C	-0.000403422	0.000242593	0.4731	337199	3369	ukb-a-544	Diagnoses - main ICD10: K20 Oesophagitis	Digestive	Neale Lab	0.0963208
rs6976053	7	100512119	T	C	0.00397496	0.00239104	0.4731	301143	NA	ukb-a-11	Morning/evening person (chronotype)	Others	Neale Lab	0.0964251
rs6976053	7	100512119	T	C	-0.0038952	0.00235301	0.472569	349861	NA	ukb-d-30180_irnt	Lymphocyte percentage	Blood count	NA	0.0978408
rs6976053	7	100512119	T	C	0.00172937	0.00104738	0.471921	443918	212052	ukb-b-13653	Worry too long after embarrassment	Mental health	MRC-IEU	0.0990011
rs6976053	7	100512119	T	C	0.00395004	0.00239787	0.472457	344729	NA	ukb-d-30270_irnt	Mean sphered cell volume	Blood count	NA	0.0994947
rs6976053	7	100512119	T	C	0.000179667	0.000110284	0.471908	463010	1309	ukb-b-18843	Diagnoses - secondary ICD10: C61 Malignant neoplasm of prostate	Neoplasms	MRC-IEU	0.1
rs6976053	7	100512119	T	C	-0.000214015	0.000131545	0.471909	462933	1864	ukb-b-13535	Non-cancer illness code, self-reported: gestational hypertension/pre-eclampsia	Gynecologic and Obstetric	MRC-IEU	0.1
rs6976053	7	100512119	T	C	0.000246296	0.000149662	0.471908	463010	2427	ukb-b-17763	Operative procedures - secondary OPCS: Y80.3 Inhalation anaesthetic NEC	Others	MRC-IEU	0.1
rs6976053	7	100512119	T	C	0.000471806	0.000290372	0.471903	460340	9113	ukb-b-9571	Fractured bone site(s): Wrist	Musculoskeletal	MRC-IEU	0.1
rs6976053	7	100512119	T	C	-0.000512525	0.000312091	0.471909	462933	10662	ukb-b-6514	Non-cancer illness code, self-reported: hiatus hernia	Digestive	MRC-IEU	0.1
rs6976053	7	100512119	T	C	-0.00375618	0.00231414	0.470461	91269	41719	ukb-b-13092	Headaches for 3+ months	Symptoms	MRC-IEU	0.1
rs6976053	7	100512119	T	C	-0.00130871	0.000802821	0.471909	462933	85782	ukb-b-8147	Treatment/medication code: paracetamol	Symptoms	MRC-IEU	0.1
rs6976053	7	100512119	T	C	-0.00143697	0.000876043	0.471922	461857	106521	ukb-b-18596	Pain type(s) experienced in last month: Neck or shoulder pain	Symptoms	MRC-IEU	0.1
rs6976053	7	100512119	T	C	-0.00365253	0.00224013	0.471966	397498	NA	ukb-b-5801	Age started wearing glasses or contact lenses	Sense organs	MRC-IEU	0.1
rs6976053	7	100512119	T	C	0.0037962	0.00234092	0.471469	364083	NA	ukb-b-671	Interpolated Year when operation took place	Others	MRC-IEU	0.1
rs6976053	7	100512119	T	C	-0.00214553	0.00130901	0.4731	109508	11459	ukb-a-380	Shortness of breath walking on level ground	Symptoms	Neale Lab	0.101208
rs6976053	7	100512119	T	C	0.00386958	0.00237079	0.472608	350473	NA	ukb-d-30040_irnt	Mean corpuscular volume	Blood count	NA	0.102641
rs6976053	7	100512119	T	C	0.000471987	0.000289767	0.4731	337199	4826	ukb-a-518	Diagnoses - main ICD10: C44 Other malignant neoplasms of skin	Neoplasms	Neale Lab	0.103346
rs6976053	7	100512119	T	C	0.000286592	0.000177055	0.472484	361194	1930	ukb-d-K81	Diagnoses - main ICD10: K81 Cholecystitis	Digestive	NA	0.105522
rs6976053	7	100512119	T	C	-0.00111158	0.000687128	0.4731	335700	29144	ukb-a-421	Reason for glasses/contact lenses: For just reading/near work as you are getting older (called 'presbyopia')	Sense organs	Neale Lab	0.105724
rs6976053	7	100512119	T	C	0.00256521	0.00158759	0.4731	151113	NA	ukb-a-299	Relative age of first facial hair	Others	Neale Lab	0.106142
rs6976053	7	100512119	T	C	-0.000490038	0.000303929	0.4731	337199	5321	ukb-a-551	Diagnoses - main ICD10: K44 Diaphragmatic hernia	Digestive	Neale Lab	0.106887
rs6976053	7	100512119	T	C	-0.00062559	0.00038918	0.47254	344264	NA	ukb-d-30720_raw	Cystatin C	Blood biochemistry	NA	0.10796
rs6976053	7	100512119	T	C	-0.000163416	0.000100875	0.471909	462933	1091	ukb-b-3951	Treatment/medication code: gtn 400micrograms spray	Circulatory	MRC-IEU	0.11
rs6976053	7	100512119	T	C	-0.00017376	0.000108998	0.471909	462933	1274	ukb-b-17616	Treatment/medication code: xalatan 0.005% eye drops	Sense organs	MRC-IEU	0.11
rs6976053	7	100512119	T	C	-0.00018163	0.000113027	0.471908	463010	1374	ukb-b-4868	Operative procedures - secondary OPCS: R14.9 Unspecified surgical induction of labour	Gynecologic and Obstetric	MRC-IEU	0.11
rs6976053	7	100512119	T	C	0.000190843	0.000120102	0.471908	463010	1548	ukb-b-7294	Operative procedures - secondary OPCS: Y52.8 Other specified approach to organ through other opening	Others	MRC-IEU	0.11
rs6976053	7	100512119	T	C	0.000252311	0.000158218	0.471909	462933	2706	ukb-b-12801	Operation code: ectopic pregnancy surgery	Gynecologic and Obstetric	MRC-IEU	0.11
rs6976053	7	100512119	T	C	-0.000294014	0.000185434	0.471908	463010	3710	ukb-b-12499	Operative procedures - secondary OPCS: Y53.9 Unspecified approach to organ under image control	Others	MRC-IEU	0.11
rs6976053	7	100512119	T	C	0.00176184	0.0011107	0.471875	462551	NA	ukb-b-19206	Contra-indications for spirometry	Physical measures	MRC-IEU	0.11
rs6976053	7	100512119	T	C	-0.00203828	0.00127747	0.471774	454854	NA	ukb-b-20531	Leg fat percentage (right)	Physical measures	MRC-IEU	0.11
rs6976053	7	100512119	T	C	-0.000903156	0.000575443	0.4731	108817	1998	ukb-a-425	Eye problems/disorders: Injury or trauma resulting in loss of vision	Sense organs	Neale Lab	0.116535
rs6976053	7	100512119	T	C	-0.00190989	0.00121807	0.4731	336330	158113	ukb-a-310	Taking other prescription medications	Others	Neale Lab	0.116891
rs6976053	7	100512119	T	C	0.000488709	0.000313408	0.4731	337199	5660	ukb-a-569	Diagnoses - main ICD10: M54 Dorsalgia	Musculoskeletal	Neale Lab	0.118918
rs6976053	7	100512119	T	C	0.000170909	0.000110379	0.471908	463010	1307	ukb-b-13151	Operative procedures - main OPCS: W20.5 Primary open reduction of fracture of ankle and extramedullary fixation NEC	Musculoskeletal	MRC-IEU	0.12
rs6976053	7	100512119	T	C	-0.00018062	0.00011764	0.471908	463010	1490	ukb-b-17446	Operative procedures - secondary OPCS: Q18.1 Diagnostic endoscopic examination of uterus and biopsy of lesion of uterus	Genitourinary	MRC-IEU	0.12
rs6976053	7	100512119	T	C	-0.000218772	0.000141177	0.471909	462933	2141	ukb-b-6834	Treatment/medication code: gabapentin	Mental health	MRC-IEU	0.12
rs6976053	7	100512119	T	C	0.000303126	0.000197506	0.471909	462933	4209	ukb-b-17681	Treatment/medication code: beclometasone	Respiratory	MRC-IEU	0.12
rs6976053	7	100512119	T	C	-0.00116493	0.000752239	0.471909	462933	72111	ukb-b-11497	Operation code: tonsillectomy +/- adenoids	Respiratory	MRC-IEU	0.12
rs6976053	7	100512119	T	C	-0.00390588	0.00253361	0.471797	209872	NA	ukb-b-2227	Number of children fathered	Others	MRC-IEU	0.12
rs6976053	7	100512119	T	C	0.000646402	0.000415861	0.471685	147326	NA	ukb-b-3499	Fractured heel (right)	Physical measures	MRC-IEU	0.12
rs6976053	7	100512119	T	C	-0.0102018	0.00647907	0.470987	47222	NA	ukb-b-4575	Age asthma diagnosed	Respiratory	MRC-IEU	0.12
rs6976053	7	100512119	T	C	-0.00460029	0.00295009	0.471117	96007	NA	ukb-b-7596	3mm index of best keratometry results (right)	Physical measures	MRC-IEU	0.12
rs6976053	7	100512119	T	C	0.00373285	0.00242996	0.472043	342336	NA	ukb-b-8929	Interpolated Age of participant when non-cancer illness first diagnosed	Others	MRC-IEU	0.12
rs6976053	7	100512119	T	C	0.00372289	0.00239563	0.472455	344728	NA	ukb-d-30260_irnt	Mean reticulocyte volume	Blood count	NA	0.120178
rs6976053	7	100512119	T	C	0.000445652	0.000289459	0.4731	337159	4822	ukb-a-162	Treatment/medication code: perindopril	Circulatory	Neale Lab	0.123657
rs6976053	7	100512119	T	C	-0.00365113	0.00237897	0.472566	349856	NA	ukb-d-30140_irnt	Neutrophill count	Blood count	NA	0.124846
rs6976053	7	100512119	T	C	-0.000550983	0.000359218	0.4731	337199	7489	ukb-a-566	Diagnoses - main ICD10: M23 Internal derangement of knee	Musculoskeletal	Neale Lab	0.12507
rs6976053	7	100512119	T	C	-0.000797679	0.000521344	0.4731	336473	16183	ukb-a-306	Diabetes diagnosed by doctor	Endocrine	Neale Lab	0.126006
rs6976053	7	100512119	T	C	-0.00183109	0.00120525	0.4731	331856	141755	ukb-a-46	Miserableness	Mental health	Neale Lab	0.128697
rs6976053	7	100512119	T	C	-0.00264142	0.00174313	0.4731	336965	NA	ukb-a-13	Sleeplessness / insomnia	Others	Neale Lab	0.129691
rs6976053	7	100512119	T	C	-0.00014739	9.71e-05	0.471909	462933	1011	ukb-b-10766	Treatment/medication code: tegretol 100mg tablet	Neurological	MRC-IEU	0.13
rs6976053	7	100512119	T	C	-0.000256419	0.000168025	0.471909	462933	3039	ukb-b-11862	Treatment/medication code: beconase 50micrograms nasal spray	Sense organs	MRC-IEU	0.13
rs6976053	7	100512119	T	C	-0.000263894	0.000173002	0.471908	463010	3251	ukb-b-2483	Operative procedures - secondary OPCS: Y90.3 Scanning NEC	Others	MRC-IEU	0.13
rs6976053	7	100512119	T	C	0.000377269	0.000247718	0.471908	463010	6661	ukb-b-10001	Operative procedures - secondary OPCS: Z84.6 Knee joint	Others	MRC-IEU	0.13
rs6976053	7	100512119	T	C	0.00689678	0.00459515	0.471205	94008	NA	ukb-b-17859	3mm asymmetry index (left)	Physical measures	MRC-IEU	0.13
rs6976053	7	100512119	T	C	0.0104549	0.00695845	0.469079	39749	NA	ukb-b-18240	Diastolic blood pressure, manual reading	Physical measures	MRC-IEU	0.13
rs6976053	7	100512119	T	C	-0.00228021	0.0015233	0.47178	454724	NA	ukb-b-20188	Arm fat percentage (left)	Physical measures	MRC-IEU	0.13
rs6976053	7	100512119	T	C	-0.00828514	0.00550547	0.471059	64701	NA	ukb-b-2102	Longest period of depression	Mental health	MRC-IEU	0.13
rs6976053	7	100512119	T	C	-0.00224294	0.00148547	0.471897	462341	NA	ukb-b-3957	Sleeplessness / insomnia	Others	MRC-IEU	0.13
rs6976053	7	100512119	T	C	0.00036888	0.000243631	0.4731	337159	3404	ukb-a-160	Treatment/medication code: warfarin	Circulatory	Neale Lab	0.130004
rs6976053	7	100512119	T	C	-0.00030133	0.000199706	0.4731	337159	2274	ukb-a-143	Treatment/medication code: beconase 50micrograms nasal spray	Sense organs	Neale Lab	0.131333
rs6976053	7	100512119	T	C	-0.00903223	0.00599629	0.4731	42378	NA	ukb-a-375	Number of depression episodes	Mental health	Neale Lab	0.131997
rs6976053	7	100512119	T	C	0.00186722	0.001265	0.4731	108817	10475	ukb-a-426	Eye problems/disorders: Cataract	Sense organs	Neale Lab	0.139928
rs6976053	7	100512119	T	C	0.000144378	9.74e-05	0.471909	462933	1019	ukb-b-15245	Treatment/medication code: alfuzosin	Genitourinary	MRC-IEU	0.14
rs6976053	7	100512119	T	C	0.000152223	0.000104185	0.471909	462933	1166	ukb-b-15914	Operation code: termination of pregnancy/top	Gynecologic and Obstetric	MRC-IEU	0.14
rs6976053	7	100512119	T	C	-0.000159649	0.00010869	0.471908	463010	1267	ukb-b-9484	Operative procedures - main OPCS: D15.1 Myringotomy with insertion of ventilation tube through tympanic membrane	Sense organs	MRC-IEU	0.14
rs6976053	7	100512119	T	C	0.000222962	0.000150661	0.471909	462933	2439	ukb-b-7584	Non-cancer illness code, self-reported: ulcerative colitis	Digestive	MRC-IEU	0.14
rs6976053	7	100512119	T	C	0.000233339	0.000159172	0.471909	462933	2727	ukb-b-3991	Operation code: retinal operation/vitrectomy	Sense organs	MRC-IEU	0.14
rs6976053	7	100512119	T	C	-0.000248761	0.000169338	0.471909	462933	3088	ukb-b-19262	Treatment/medication code: zinc product	Others	MRC-IEU	0.14
rs6976053	7	100512119	T	C	-0.00127014	0.00086035	0.471923	457547	100943	ukb-b-17595	Medication for pain relief, constipation, heartburn: Paracetamol	Symptoms	MRC-IEU	0.14
rs6976053	7	100512119	T	C	-0.00152831	0.00104278	0.471944	451619	204412	ukb-b-14180	Mood swings	Mental health	MRC-IEU	0.14
rs6976053	7	100512119	T	C	-0.00628071	0.00423109	0.473765	111148	NA	ukb-b-1061	Age high blood pressure diagnosed	Circulatory	MRC-IEU	0.14
rs6976053	7	100512119	T	C	0.00276633	0.00187835	0.4731	335410	NA	ukb-a-9	Sleep duration	Others	Neale Lab	0.140821
rs6976053	7	100512119	T	C	0.00578779	0.00394569	0.4731	123676	NA	ukb-a-320	Age at last live birth	Gynecologic and Obstetric	Neale Lab	0.142415
rs6976053	7	100512119	T	C	-0.000156941	0.000107738	0.471908	463010	1245	ukb-b-11972	Diagnoses - secondary ICD10: R53 Malaise and fatigue	Symptoms	MRC-IEU	0.15
rs6976053	7	100512119	T	C	-0.000163385	0.000113475	0.471908	463010	1382	ukb-b-14885	Operative procedures - main OPCS: X70.2 Procurement of drugs for chemotherapy for neoplasm for regimens in Band 2	Others	MRC-IEU	0.15
rs6976053	7	100512119	T	C	-0.000170696	0.000118396	0.471909	462933	1504	ukb-b-4104	Treatment/medication code: loperamide	Digestive	MRC-IEU	0.15
rs6976053	7	100512119	T	C	-0.000192915	0.000133024	0.471909	462933	1900	ukb-b-14211	Non-cancer illness code, self-reported: other neurological problem	Neurological	MRC-IEU	0.15
rs6976053	7	100512119	T	C	0.000307437	0.000213113	0.471908	463010	4917	ukb-b-15797	Operative procedures - main OPCS: K63.4 Coronary arteriography using two catheters	Circulatory	MRC-IEU	0.15
rs6976053	7	100512119	T	C	-0.00031954	0.000222969	0.471909	462933	5387	ukb-b-19832	Treatment/medication code: fluoxetine	Mental health	MRC-IEU	0.15
rs6976053	7	100512119	T	C	-0.00121839	0.000856325	0.471977	149144	8680	ukb-b-15272	Ever manic/hyper for 2 days	Mental health	MRC-IEU	0.15
rs6976053	7	100512119	T	C	0.000404094	0.000283783	0.471908	463010	8780	ukb-b-17742	Operative procedures - secondary OPCS: Y75.2 Laparoscopic approach to abdominal cavity NEC	Others	MRC-IEU	0.15
rs6976053	7	100512119	T	C	0.000470218	0.000328607	0.471908	463010	11848	ukb-b-3454	Operative procedures - secondary OPCS: C71.2 Phacoemulsification of lens	Sense organs	MRC-IEU	0.15
rs6976053	7	100512119	T	C	-0.000642008	0.000441029	0.471908	463010	21838	ukb-b-13500	Operative procedures - secondary OPCS: Z27.4 Duodenum	Others	MRC-IEU	0.15
rs6976053	7	100512119	T	C	-0.00237301	0.00165696	0.471909	462933	NA	ukb-b-3656	Number of treatments/medications taken	Others	MRC-IEU	0.15
rs6976053	7	100512119	T	C	-0.0105613	0.00741267	0.471987	150110	NA	ukb-b-6891	Number of triplets attempted (left)	Physical measures	MRC-IEU	0.15
rs6976053	7	100512119	T	C	-0.000307766	0.000214447	0.4731	337159	2626	ukb-a-161	Treatment/medication code: enalapril	Circulatory	Neale Lab	0.151241
rs6976053	7	100512119	T	C	0.00340459	0.00238977	0.472457	344729	NA	ukb-d-30300_irnt	High light scatter reticulocyte count	Blood count	NA	0.15426
rs6976053	7	100512119	T	C	-0.000134413	9.67e-05	0.471909	462933	1002	ukb-b-4561	Non-cancer illness code, self-reported: stomach disorder	Digestive	MRC-IEU	0.16
rs6976053	7	100512119	T	C	0.0001724	0.000121374	0.471908	463010	1581	ukb-b-1044	Operative procedures - main OPCS: H20.6 Fibreoptic endoscopic resection of lesion of colon NEC	Digestive	MRC-IEU	0.16
rs6976053	7	100512119	T	C	0.000181694	0.000130566	0.471908	463010	1833	ukb-b-9816	Operative procedures - secondary OPCS: Y80.4 Intravenous anaesthetic NEC	Others	MRC-IEU	0.16
rs6976053	7	100512119	T	C	-0.000261086	0.000183948	0.471624	424873	3070	ukb-b-11188	Used an inhaler for chest within last hour	Physical measures	MRC-IEU	0.16
rs6976053	7	100512119	T	C	-0.000297669	0.000212135	0.471908	463010	4910	ukb-b-14	Operative procedures - main OPCS: Q17.1 Endoscopic resection of lesion of uterus	Genitourinary	MRC-IEU	0.16
rs6976053	7	100512119	T	C	0.000305288	0.000215951	0.471908	463010	5045	ukb-b-16039	Operative procedures - main OPCS: W90.3 Injection of therapeutic substance into joint	Musculoskeletal	MRC-IEU	0.16
rs6976053	7	100512119	T	C	0.000313592	0.000221089	0.471908	463010	5294	ukb-b-14422	Operative procedures - main OPCS: L85.1 Ligation of long saphenous vein	Circulatory	MRC-IEU	0.16
rs6976053	7	100512119	T	C	0.00035397	0.000249621	0.471909	462933	6782	ukb-b-17378	Treatment/medication code: bisoprolol	Circulatory	MRC-IEU	0.16
rs6976053	7	100512119	T	C	0.000408081	0.000293586	0.471908	463010	9411	ukb-b-12510	Diagnoses - main ICD10: R69 Unknown and unspecified causes of morbidity	Symptoms	MRC-IEU	0.16
rs6976053	7	100512119	T	C	-0.00280315	0.00199888	0.472428	72395	12799	ukb-b-11578	Chest pain or discomfort walking normally	Symptoms	MRC-IEU	0.16
rs6976053	7	100512119	T	C	-0.00116435	0.00083116	0.471922	461857	93308	ukb-b-12181	Pain type(s) experienced in last month: Headache	Symptoms	MRC-IEU	0.16
rs6976053	7	100512119	T	C	0.00126887	0.000897525	0.471909	462933	119731	ukb-b-14057	Non-cancer illness code, self-reported: hypertension	Circulatory	MRC-IEU	0.16
rs6976053	7	100512119	T	C	-0.00286289	0.00202721	0.47189	462464	NA	ukb-b-10011	Townsend deprivation index at recruitment	Others	MRC-IEU	0.16
rs6976053	7	100512119	T	C	-0.00288972	0.00206018	0.47201	454157	NA	ukb-b-13823	Time to complete round	Mental health	MRC-IEU	0.16
rs6976053	7	100512119	T	C	-0.00222714	0.00160387	0.471774	454846	NA	ukb-b-18096	Leg fat mass (right)	Physical measures	MRC-IEU	0.16
rs6976053	7	100512119	T	C	-0.00178214	0.0012611	0.471776	454826	NA	ukb-b-18377	Leg fat percentage (left)	Physical measures	MRC-IEU	0.16
rs6976053	7	100512119	T	C	-0.00166941	0.00118367	0.47196	461725	NA	ukb-b-2535	Falls in the last year	Others	MRC-IEU	0.16
rs6976053	7	100512119	T	C	-0.00274346	0.00196711	0.471781	454757	NA	ukb-b-6704	Arm fat mass (right)	Physical measures	MRC-IEU	0.16
rs6976053	7	100512119	T	C	-0.00383658	0.00273302	0.4731	65583	29979	ukb-a-354	Headaches for 3+ months	Symptoms	Neale Lab	0.160387
rs6976053	7	100512119	T	C	-0.000216101	0.000154902	0.4731	337199	1365	ukb-a-583	Diagnoses - main ICD10: R11 Nausea and vomiting	Symptoms	Neale Lab	0.162992
rs6976053	7	100512119	T	C	-0.0032066	0.0023016	0.47245	344182	NA	ukb-d-30750_irnt	Glycated haemoglobin	Blood biochemistry	NA	0.16357
rs6976053	7	100512119	T	C	-0.00142106	0.00102225	0.4731	336650	76404	ukb-a-472	Pain type(s) experienced in last month: Neck or shoulder pain	Symptoms	Neale Lab	0.164491
rs6976053	7	100512119	T	C	0.0033871	0.0024511	0.47225	329247	NA	ukb-d-30890_irnt	Vitamin D	Blood biochemistry	NA	0.16701
rs6976053	7	100512119	T	C	0.000563519	0.000408074	0.4731	337159	9712	ukb-a-122	Treatment/medication code: ventolin 100micrograms inhaler	Respiratory	Neale Lab	0.167303
rs6976053	7	100512119	T	C	0.00241158	0.00175679	0.4731	335842	NA	ukb-a-379	Hand grip strength (right)	Physical measures	Neale Lab	0.16984
rs6976053	7	100512119	T	C	0.000197092	0.000143835	0.471908	463010	2224	ukb-b-6441	Diagnoses - secondary ICD10: R55 Syncope and collapse	Symptoms	MRC-IEU	0.17
rs6976053	7	100512119	T	C	0.000202134	0.000147223	0.471908	463010	2340	ukb-b-16269	Operative procedures - main OPCS: Q35.2 Endoscopic bilateral clipping of fallopian tubes	Genitourinary	MRC-IEU	0.17
rs6976053	7	100512119	T	C	-0.000246469	0.000178374	0.471909	462933	3428	ukb-b-3467	Non-cancer illness code, self-reported: bronchitis	Respiratory	MRC-IEU	0.17
rs6976053	7	100512119	T	C	0.000251354	0.000183426	0.471908	463010	3649	ukb-b-16030	Operative procedures - main OPCS: B28.3 Excision of lesion of breast NEC	Endocrine	MRC-IEU	0.17
rs6976053	7	100512119	T	C	-0.000281414	0.000204839	0.471909	462933	4537	ukb-b-15445	Treatment/medication code: insulin product	Endocrine	MRC-IEU	0.17
rs6976053	7	100512119	T	C	0.000286111	0.000210047	0.471903	460340	4714	ukb-b-19255	Fractured bone site(s): Arm	Musculoskeletal	MRC-IEU	0.17
rs6976053	7	100512119	T	C	0.000309977	0.000223534	0.471908	463010	5407	ukb-b-732	Operative procedures - secondary OPCS: Z28.7 Colon NEC	Others	MRC-IEU	0.17
rs6976053	7	100512119	T	C	0.000431144	0.000317268	0.471908	463010	11031	ukb-b-2189	Operative procedures - secondary OPCS: Z28.6 Sigmoid colon	Others	MRC-IEU	0.17
rs6976053	7	100512119	T	C	-0.000805857	0.000582976	0.471637	280546	14048	ukb-b-19060	Hearing aid user	Sense organs	MRC-IEU	0.17
rs6976053	7	100512119	T	C	0.0012846	0.000938243	0.472005	249710	31553	ukb-b-17805	Medication for cholesterol, blood pressure, diabetes, or take exogenous hormones: Cholesterol lowering medication	Endocrine	MRC-IEU	0.17
rs6976053	7	100512119	T	C	-0.00137041	0.00101	0.471966	453482	171586	ukb-b-18275	Hearing difficulty/problems with background noise	Sense organs	MRC-IEU	0.17
rs6976053	7	100512119	T	C	-0.00140586	0.00102614	0.47194	449419	249799	ukb-b-9981	Sensitivity / hurt feelings	Mental health	MRC-IEU	0.17
rs6976053	7	100512119	T	C	-0.00583162	0.00429537	0.471117	96007	NA	ukb-b-13506	3mm weak meridian (right)	Physical measures	MRC-IEU	0.17
rs6976053	7	100512119	T	C	-0.00219352	0.00159724	0.471875	461658	NA	ukb-b-2772	Getting up in morning	Others	MRC-IEU	0.17
rs6976053	7	100512119	T	C	-0.000374598	0.000273792	0.4731	337199	4351	ukb-a-522	Diagnoses - main ICD10: D25 Leiomyoma of uterus	Neoplasms	Neale Lab	0.171255
rs6976053	7	100512119	T	C	0.000568206	0.00041644	0.4731	337159	10167	ukb-a-176	Treatment/medication code: atorvastatin	Endocrine	Neale Lab	0.172431
rs6976053	7	100512119	T	C	-0.00292115	0.00215356	0.4731	336639	NA	ukb-a-382	Waist circumference	Physical measures	Neale Lab	0.174963
rs6976053	7	100512119	T	C	-0.000300336	0.000221506	0.4731	337159	2807	ukb-a-139	Treatment/medication code: gliclazide	Endocrine	Neale Lab	0.175138
rs6976053	7	100512119	T	C	-0.00420727	0.00313697	0.4731	110118	NA	ukb-a-371	Friendships satisfaction	Mental health	Neale Lab	0.179862
rs6976053	7	100512119	T	C	0.000131904	9.82e-05	0.471909	462933	1034	ukb-b-16146	Treatment/medication code: nifedipine	Circulatory	MRC-IEU	0.18
rs6976053	7	100512119	T	C	0.000132344	9.89e-05	0.471909	462933	1052	ukb-b-4001	Operation code: prostate operation	Genitourinary	MRC-IEU	0.18
rs6976053	7	100512119	T	C	-0.000136469	0.000101915	0.471908	463010	1114	ukb-b-1316	Type of cancer: ICD10: C64 Malignant neoplasm of kidney, except renal pelvis	Neoplasms	MRC-IEU	0.18
rs6976053	7	100512119	T	C	-0.000138163	0.000103511	0.471909	462933	1151	ukb-b-13545	Cancer code, self-reported: uterine/endometrial cancer	Neoplasms	MRC-IEU	0.18
rs6976053	7	100512119	T	C	0.000145483	0.000107701	0.471909	462933	1244	ukb-b-7754	Treatment/medication code: serevent 25mcg inhaler	Respiratory	MRC-IEU	0.18
rs6976053	7	100512119	T	C	-0.000149827	0.000112284	0.471909	462933	1352	ukb-b-17398	Treatment/medication code: oxytetracycline	Infectious diseases	MRC-IEU	0.18
rs6976053	7	100512119	T	C	0.000159078	0.0001175	0.471908	463010	1481	ukb-b-18544	Operative procedures - secondary OPCS: Y53.3 Approach to organ under computed tomography scan control	Others	MRC-IEU	0.18
rs6976053	7	100512119	T	C	0.000183854	0.000138032	0.471908	463010	2055	ukb-b-2426	Operative procedures - secondary OPCS: T43.9 Unspecified diagnostic endoscopic examination of peritoneum	Dermatologic	MRC-IEU	0.18
rs6976053	7	100512119	T	C	0.000202619	0.00015127	0.471909	462933	2460	ukb-b-12812	Treatment/medication code: bendrofluazide	Circulatory	MRC-IEU	0.18
rs6976053	7	100512119	T	C	-0.000201962	0.000152342	0.471909	462933	2495	ukb-b-11241	Non-cancer illness code, self-reported: back pain	Musculoskeletal	MRC-IEU	0.18
rs6976053	7	100512119	T	C	-0.000249447	0.000186286	0.471909	462933	3778	ukb-b-11867	Treatment/medication code: tamsulosin	Genitourinary	MRC-IEU	0.18
rs6976053	7	100512119	T	C	-0.00033046	0.000246334	0.471909	462933	6660	ukb-b-20332	Operation code: inguinal hernia repair	Digestive	MRC-IEU	0.18
rs6976053	7	100512119	T	C	0.00049593	0.000370427	0.471908	463010	15179	ukb-b-9537	Operative procedures - main OPCS: S06.9 Unspecified other excision of lesion of skin	Dermatologic	MRC-IEU	0.18
rs6976053	7	100512119	T	C	-0.00521081	0.00389772	0.47001	32561	18474	ukb-b-12864	Leg pain when walking normally	Circulatory	MRC-IEU	0.18
rs6976053	7	100512119	T	C	0.000751459	0.000566902	0.471911	460536	37362	ukb-b-6353	Reason for glasses/contact lenses: For short-sightedness, i.e. only or mainly for distance viewing such as driving, cinema etc (called 'myopia')	Sense organs	MRC-IEU	0.18
rs6976053	7	100512119	T	C	-0.00270171	0.0020071	0.470487	105396	72887	ukb-b-16118	Neck/shoulder pain for 3+ months	Symptoms	MRC-IEU	0.18
rs6976053	7	100512119	T	C	0.00199047	0.00148732	0.471885	461089	NA	ukb-b-10215	Hand grip strength (right)	Physical measures	MRC-IEU	0.18
rs6976053	7	100512119	T	C	0.00305666	0.00225769	0.471996	265753	NA	ukb-b-4080	Ankle spacing width	Physical measures	MRC-IEU	0.18
rs6976053	7	100512119	T	C	-0.00218139	0.00162285	0.471909	462933	NA	ukb-b-4733	Number of operations, self-reported	Others	MRC-IEU	0.18
rs6976053	7	100512119	T	C	0.0002138	0.000160664	0.472484	361194	1575	ukb-d-N30	Diagnoses - main ICD10: N30 Cystitis	Genitourinary	NA	0.183281
rs6976053	7	100512119	T	C	-0.00214607	0.00162754	0.4731	83529	10589	ukb-a-255	Doctor diagnosed asthma	Respiratory	Neale Lab	0.187307
rs6976053	7	100512119	T	C	0.00316073	0.00240255	0.4731	335139	NA	ukb-a-199	Mean time to correctly identify matches	Mental health	Neale Lab	0.188318
rs6976053	7	100512119	T	C	0.000248948	0.000189799	0.4731	337199	2053	ukb-a-593	Diagnoses - main ICD10: T84 Complications of internal orthopaedic prosthetic devices implants and grafts	Injuries and poisonings	Neale Lab	0.189641
rs6976053	7	100512119	T	C	0.000282467	0.000215468	0.4731	337199	2651	ukb-a-529	Diagnoses - main ICD10: H25 Senile cataract	Sense organs	Neale Lab	0.189878
rs6976053	7	100512119	T	C	-0.000131118	9.91e-05	0.471908	463010	1054	ukb-b-12703	Operative procedures - main OPCS: M76.4 Endoscopic dilation of urethra	Genitourinary	MRC-IEU	0.19
rs6976053	7	100512119	T	C	0.000173525	0.000132117	0.471908	463010	1875	ukb-b-13551	Operative procedures - secondary OPCS: X72.1 Delivery of complex chemotherapy for neoplasm including prolonged infusional treatment at first attendance	Others	MRC-IEU	0.19
rs6976053	7	100512119	T	C	-0.000250961	0.000190667	0.471909	462933	3919	ukb-b-13513	Non-cancer illness code, self-reported: appendicitis	Digestive	MRC-IEU	0.19
rs6976053	7	100512119	T	C	0.000466372	0.000352572	0.471923	457547	13478	ukb-b-11461	Medication for pain relief, constipation, heartburn: Laxatives (e.g. Dulcolax, Senokot)	Digestive	MRC-IEU	0.19
rs6976053	7	100512119	T	C	-0.00826463	0.00626282	0.470185	38371	NA	ukb-b-1998	Number of unenthusiastic/disinterested episodes	Mental health	MRC-IEU	0.19
rs6976053	7	100512119	T	C	0.00169219	0.00129531	0.472324	114724	NA	ukb-b-3841	Symbol digit completion status	Mental health	MRC-IEU	0.19
rs6976053	7	100512119	T	C	0.00691522	0.00527194	0.469902	32942	NA	ukb-b-9960	Leg pain on walking : action taken	Circulatory	MRC-IEU	0.19
rs6976053	7	100512119	T	C	0.0028753	0.00223517	0.4731	331113	NA	ukb-a-290	Trunk fat percentage	Physical measures	Neale Lab	0.198308
rs6976053	7	100512119	T	C	-0.000127029	0.000100001	0.471908	463010	1072	ukb-b-20009	Diagnoses - secondary ICD10: R05 Cough	Symptoms	MRC-IEU	0.2
rs6976053	7	100512119	T	C	0.000132868	0.000103515	0.471908	463010	1149	ukb-b-16319	Diagnoses - secondary ICD10: E86 Volume depletion	Endocrine	MRC-IEU	0.2
rs6976053	7	100512119	T	C	-0.00057574	0.000445611	0.471842	112583	1273	ukb-b-1234	Doctor diagnosed chronic bronchitis	Respiratory	MRC-IEU	0.2
rs6976053	7	100512119	T	C	-0.000162283	0.000127182	0.471909	462933	1737	ukb-b-13480	Treatment/medication code: food supplement/plant/herbal extract	Endocrine	MRC-IEU	0.2
rs6976053	7	100512119	T	C	0.000228486	0.000179121	0.471909	462933	3459	ukb-b-13435	Operation code: maxillo-facial surgery	Others	MRC-IEU	0.2
rs6976053	7	100512119	T	C	0.000234322	0.000181607	0.471908	463010	3555	ukb-b-898	Operative procedures - main OPCS: W37.1 Primary total prosthetic replacement of hip joint using cement	Musculoskeletal	MRC-IEU	0.2
rs6976053	7	100512119	T	C	0.000309295	0.000243058	0.471909	462933	6410	ukb-b-17243	Non-cancer illness code, self-reported: anxiety/panic attacks	Mental health	MRC-IEU	0.2
rs6976053	7	100512119	T	C	0.000365803	0.000287139	0.471908	463010	9014	ukb-b-8798	Operative procedures - secondary OPCS: Y53.4 Approach to organ under fluoroscopic control	Others	MRC-IEU	0.2
rs6976053	7	100512119	T	C	-0.000606465	0.000468025	0.471909	462933	26145	ukb-b-657	Operation code: dilatation and curettage/d+c	Genitourinary	MRC-IEU	0.2
rs6976053	7	100512119	T	C	-0.00566475	0.00444247	0.470887	97465	NA	ukb-b-11650	Corneal hysteresis (left)	Physical measures	MRC-IEU	0.2
rs6976053	7	100512119	T	C	0.065031	0.051433	0.47225	329247	NA	ukb-d-30890_raw	Vitamin D	Blood biochemistry	NA	0.20609
rs6976053	7	100512119	T	C	0.000302587	0.000239916	0.472484	361194	3222	ukb-d-D50	Diagnoses - main ICD10: D50 Iron deficiency anaemia	Hematopoietic	NA	0.207229
rs6976053	7	100512119	T	C	-0.00297347	0.00236371	0.4731	336798	NA	ukb-a-44	Townsend deprivation index at recruitment	Others	Neale Lab	0.208405
rs6976053	7	100512119	T	C	0.000125453	9.91e-05	0.471908	463010	1052	ukb-b-4081	Operative procedures - main OPCS: F09.3 Surgical removal of wisdom tooth NEC	Digestive	MRC-IEU	0.21
rs6976053	7	100512119	T	C	0.000126707	0.000101144	0.471908	463010	1097	ukb-b-12879	Operative procedures - main OPCS: L84.1 Combined operations on primary long saphenous vein	Circulatory	MRC-IEU	0.21
rs6976053	7	100512119	T	C	0.000144247	0.000114347	0.471908	463010	1405	ukb-b-18572	Operative procedures - secondary OPCS: Y80.8 Other specified general anaesthetic	Others	MRC-IEU	0.21
rs6976053	7	100512119	T	C	0.000159567	0.000125904	0.471908	463010	1702	ukb-b-520	Operative procedures - secondary OPCS: Z49.8 Specified skin of trunk NEC	Others	MRC-IEU	0.21
rs6976053	7	100512119	T	C	0.000164835	0.000131221	0.471908	463010	1849	ukb-b-13651	Operative procedures - main OPCS: C79.2 Vitrectomy using pars plana approach	Sense organs	MRC-IEU	0.21
rs6976053	7	100512119	T	C	-0.000187826	0.000150139	0.471908	463010	2424	ukb-b-5602	Operative procedures - main OPCS: W36.5 Diagnostic extraction of bone marrow NEC	Musculoskeletal	MRC-IEU	0.21
rs6976053	7	100512119	T	C	-0.000197044	0.000156089	0.471909	462933	2621	ukb-b-1425	Treatment/medication code: ginkgo forte tablet	Neurological	MRC-IEU	0.21
rs6976053	7	100512119	T	C	0.000196753	0.0001584	0.471908	463010	2699	ukb-b-17130	Operative procedures - main OPCS: X29.2 Continuous intravenous infusion of therapeutic substance NEC	Others	MRC-IEU	0.21
rs6976053	7	100512119	T	C	-0.0001964	0.000158265	0.471908	463010	2701	ukb-b-1744	Operative procedures - secondary OPCS: Y02.2 Insertion of prosthesis into organ NOC	Others	MRC-IEU	0.21
rs6976053	7	100512119	T	C	-0.000215312	0.000170966	0.471908	463010	3162	ukb-b-18350	Operative procedures - main OPCS: T43.9 Unspecified diagnostic endoscopic examination of peritoneum	Dermatologic	MRC-IEU	0.21
rs6976053	7	100512119	T	C	0.000216841	0.000172777	0.471908	463010	3234	ukb-b-4373	Operative procedures - secondary OPCS: T85.2 Block dissection of axillary lymph nodes	Dermatologic	MRC-IEU	0.21
rs6976053	7	100512119	T	C	0.000254087	0.000201987	0.471909	462933	4436	ukb-b-3370	Operation code: breast cyst/abscess removal	Genitourinary	MRC-IEU	0.21
rs6976053	7	100512119	T	C	0.00029394	0.00023696	0.471909	462933	6130	ukb-b-9190	Operation code: bunion/hallus valgus surgery	Musculoskeletal	MRC-IEU	0.21
rs6976053	7	100512119	T	C	0.000302531	0.000243266	0.471908	463010	6428	ukb-b-4363	Operative procedures - secondary OPCS: L87.4 Avulsion of varicose vein of leg	Circulatory	MRC-IEU	0.21
rs6976053	7	100512119	T	C	-0.000433577	0.000348916	0.471906	461113	13314	ukb-b-11161	Mouth/teeth dental problems: Painful gums	Digestive	MRC-IEU	0.21
rs6976053	7	100512119	T	C	-0.000653447	0.000518276	0.471891	461384	31393	ukb-b-7043	Mineral and other dietary supplements: Calcium	Others	MRC-IEU	0.21
rs6976053	7	100512119	T	C	-0.00538452	0.0042966	0.471083	95998	NA	ukb-b-11113	3mm weak meridian (left)	Physical measures	MRC-IEU	0.21
rs6976053	7	100512119	T	C	-0.00469491	0.00374925	0.4731	15397	1872	ukb-a-331	Started insulin within one year diagnosis of diabetes	Endocrine	Neale Lab	0.210507
rs6976053	7	100512119	T	C	-0.00187147	0.00149885	0.4731	323267	NA	ukb-a-242	Frequency of depressed mood in last 2 weeks	Mental health	Neale Lab	0.211811
rs6976053	7	100512119	T	C	0.000425492	0.000340839	0.4731	337199	6717	ukb-a-588	Diagnoses - main ICD10: R69 Unknown and unspecified causes of morbidity	Symptoms	Neale Lab	0.211898
rs6976053	7	100512119	T	C	-0.0015583	0.00126525	0.4731	255881	181621	ukb-a-33	Breastfed as a baby	Others	Neale Lab	0.218093
rs6976053	7	100512119	T	C	0.00215375	0.00175332	0.4731	335821	NA	ukb-a-374	Hand grip strength (left)	Physical measures	Neale Lab	0.219304
rs6976053	7	100512119	T	C	-0.000123521	0.000101098	0.471908	463010	1096	ukb-b-13683	Operative procedures - secondary OPCS: Y58.8 Other specified harvest of skin for graft	Others	MRC-IEU	0.22
rs6976053	7	100512119	T	C	0.000124484	0.00010112	0.471909	462933	1097	ukb-b-3693	Non-cancer illness code, self-reported: spontaneous pneumothorax/recurrent pneumothorax	Respiratory	MRC-IEU	0.22
rs6976053	7	100512119	T	C	0.000567484	0.000457875	0.471186	102466	1110	ukb-b-266	Current eye infection	Physical measures	MRC-IEU	0.22
rs6976053	7	100512119	T	C	-0.000128217	0.000103594	0.471909	462933	1151	ukb-b-7896	Treatment/medication code: tiotropium	Respiratory	MRC-IEU	0.22
rs6976053	7	100512119	T	C	0.000170127	0.000138643	0.471908	463010	2065	ukb-b-12877	Operative procedures - secondary OPCS: Z47.1 Skin of forehead	Others	MRC-IEU	0.22
rs6976053	7	100512119	T	C	-0.000177349	0.000143421	0.471909	462933	2210	ukb-b-8201	Non-cancer illness code, self-reported: joint disorder	Musculoskeletal	MRC-IEU	0.22
rs6976053	7	100512119	T	C	-0.000177214	0.000144172	0.471908	463010	2239	ukb-b-10444	Operative procedures - main OPCS: X50.1 Direct current cardioversion	Others	MRC-IEU	0.22
rs6976053	7	100512119	T	C	0.000202471	0.000165273	0.471909	462933	2962	ukb-b-14742	Operation code: testicular/scrotal operation	Genitourinary	MRC-IEU	0.22
rs6976053	7	100512119	T	C	-0.000582628	0.000475399	0.471908	463010	25609	ukb-b-14372	Operative procedures - main OPCS: G45.9 Unspecified diagnostic fibreoptic endoscopic examination of upper gastrointestinal tract	Digestive	MRC-IEU	0.22
rs6976053	7	100512119	T	C	0.000632579	0.000516452	0.471909	462933	30643	ukb-b-14037	Treatment/medication code: glucosamine product	Musculoskeletal	MRC-IEU	0.22
rs6976053	7	100512119	T	C	0.00102576	0.000844259	0.471908	463010	96353	ukb-b-6222	Operative procedures - secondary OPCS: Z94.2 Right sided operation	Others	MRC-IEU	0.22
rs6976053	7	100512119	T	C	-0.00126047	0.00102592	0.471931	454982	195435	ukb-b-18994	Miserableness	Mental health	MRC-IEU	0.22
rs6976053	7	100512119	T	C	-0.00325975	0.00268551	0.472039	151232	NA	ukb-b-3304	Friendships satisfaction	Mental health	MRC-IEU	0.22
rs6976053	7	100512119	T	C	-0.00195186	0.0015849	0.471773	454823	NA	ukb-b-7212	Leg fat mass (left)	Physical measures	MRC-IEU	0.22
rs6976053	7	100512119	T	C	-0.000472406	0.000385735	0.4731	337199	8755	ukb-a-534	Diagnoses - main ICD10: I25 Chronic ischaemic heart disease	Circulatory	Neale Lab	0.220692
rs6976053	7	100512119	T	C	-0.00287494	0.00237363	0.4731	336881	NA	ukb-a-356	Number of incorrect matches in round	Mental health	Neale Lab	0.225821
rs6976053	7	100512119	T	C	-0.00491102	0.00406716	0.4731	110153	NA	ukb-a-364	Pulse wave reflection index	Physical measures	Neale Lab	0.22725
rs6976053	7	100512119	T	C	-0.000133476	0.000111486	0.471908	463010	1333	ukb-b-14639	Operative procedures - secondary OPCS: Y44.2 Monitoring of pressure in organ NOC	Others	MRC-IEU	0.23
rs6976053	7	100512119	T	C	0.000136273	0.000114569	0.471909	462933	1408	ukb-b-11492	Treatment/medication code: salamol 100micrograms inhaler	Respiratory	MRC-IEU	0.23
rs6976053	7	100512119	T	C	0.000144511	0.00012149	0.471909	462933	1584	ukb-b-4693	Treatment/medication code: co-enzyme q10/ubiquinone/bio-quinone/coenzyme q10	Others	MRC-IEU	0.23
rs6976053	7	100512119	T	C	0.000158393	0.000132563	0.471909	462933	1893	ukb-b-14452	Non-cancer illness code, self-reported: inguinal hernia	Digestive	MRC-IEU	0.23
rs6976053	7	100512119	T	C	-0.000295558	0.000247111	0.472005	249710	1918	ukb-b-14070	Medication for cholesterol, blood pressure, diabetes, or take exogenous hormones: Insulin	Endocrine	MRC-IEU	0.23
rs6976053	7	100512119	T	C	-0.000178235	0.000147902	0.471909	462933	2361	ukb-b-1822	Operation code: endometrial ablation	Genitourinary	MRC-IEU	0.23
rs6976053	7	100512119	T	C	-0.0048567	0.00407678	0.468721	28933	17548	ukb-b-3665	Leg pain on walking : effect of standing still	Circulatory	MRC-IEU	0.23
rs6976053	7	100512119	T	C	-0.000684331	0.000572797	0.471909	462933	38472	ukb-b-14486	Non-cancer illness code, self-reported: osteoarthritis	Musculoskeletal	MRC-IEU	0.23
rs6976053	7	100512119	T	C	-0.00113219	0.000953254	0.472057	442169	125001	ukb-b-13745	Irritability	Mental health	MRC-IEU	0.23
rs6976053	7	100512119	T	C	-0.00154822	0.00129399	0.471774	454799	NA	ukb-b-17271	Leg predicted mass (left)	Physical measures	MRC-IEU	0.23
rs6976053	7	100512119	T	C	-0.000177749	0.000148023	0.47201	250880	NA	ukb-b-17553	Pregnant	Gynecologic and Obstetric	MRC-IEU	0.23
rs6976053	7	100512119	T	C	-0.000308866	0.000257432	0.4731	337159	3803	ukb-a-149	Treatment/medication code: doxazosin	Circulatory	Neale Lab	0.23022
rs6976053	7	100512119	T	C	0.00225472	0.00187959	0.4731	336172	NA	ukb-a-195	Sitting height	Physical measures	Neale Lab	0.230302
rs6976053	7	100512119	T	C	0.000314263	0.000262902	0.4731	337159	3961	ukb-a-183	Treatment/medication code: seretide 50 evohaler	Respiratory	Neale Lab	0.231946
rs6976053	7	100512119	T	C	-0.0028697	0.0024357	0.47246	314658	NA	ukb-d-30810_irnt	Phosphate	Blood biochemistry	NA	0.23871
rs6976053	7	100512119	T	C	-0.00854542	0.00727184	0.4731	30245	NA	ukb-a-351	Length of menstrual cycle	Gynecologic and Obstetric	Neale Lab	0.239948
rs6976053	7	100512119	T	C	-0.000116	9.98e-05	0.471908	463010	1067	ukb-b-15718	Operative procedures - main OPCS: S57.1 Debridement of skin NEC	Dermatologic	MRC-IEU	0.24
rs6976053	7	100512119	T	C	-0.000137193	0.000117268	0.471909	462933	1481	ukb-b-2522	Operation code: removal of testicle/orchidectomy	Genitourinary	MRC-IEU	0.24
rs6976053	7	100512119	T	C	-0.000141773	0.000120949	0.471909	462933	1570	ukb-b-12906	Treatment/medication code: betnovate cream	Dermatologic	MRC-IEU	0.24
rs6976053	7	100512119	T	C	0.000209956	0.000180104	0.471908	463010	3496	ukb-b-9764	Operative procedures - main OPCS: S06.8 Other specified other excision of lesion of skin	Dermatologic	MRC-IEU	0.24
rs6976053	7	100512119	T	C	-0.000274669	0.000232905	0.471909	462933	5876	ukb-b-5425	Treatment/medication code: chondroitin product	Symptoms	MRC-IEU	0.24
rs6976053	7	100512119	T	C	0.000329406	0.000280713	0.471908	463010	8640	ukb-b-16062	Operative procedures - secondary OPCS: Y82.2 Injection of local anaesthetic NEC	Others	MRC-IEU	0.24
rs6976053	7	100512119	T	C	-0.00037634	0.000318699	0.471891	461384	11059	ukb-b-19158	Mineral and other dietary supplements: Selenium	Others	MRC-IEU	0.24
rs6976053	7	100512119	T	C	-0.000571375	0.000483399	0.471909	462933	26595	ukb-b-12064	Non-cancer illness code, self-reported: depression	Mental health	MRC-IEU	0.24
rs6976053	7	100512119	T	C	-0.000961291	0.000820164	0.471891	461384	89339	ukb-b-11535	Mineral and other dietary supplements: Glucosamine	Others	MRC-IEU	0.24
rs6976053	7	100512119	T	C	-0.00114862	0.000981862	0.471987	451893	147104	ukb-b-13764	Long-standing illness, disability or infirmity	Others	MRC-IEU	0.24
rs6976053	7	100512119	T	C	-0.00120242	0.00102704	0.471998	453071	184258	ukb-b-19809	Fed-up feelings	Mental health	MRC-IEU	0.24
rs6976053	7	100512119	T	C	0.0140695	0.0119836	0.471679	13806	NA	ukb-b-3825	Age angina diagnosed	Circulatory	MRC-IEU	0.24
rs6976053	7	100512119	T	C	0.00910755	0.00774776	0.475004	25044	NA	ukb-b-9787	Total errors traversing numeric path (trail #1)	Mental health	MRC-IEU	0.24
rs6976053	7	100512119	T	C	-0.00045723	0.00039119	0.47246	314658	NA	ukb-d-30810_raw	Phosphate	Blood biochemistry	NA	0.24247
rs6976053	7	100512119	T	C	-0.00130341	0.00111696	0.4731	322668	90282	ukb-a-47	Irritability	Mental health	Neale Lab	0.24324
rs6976053	7	100512119	T	C	-0.00140821	0.00120795	0.4731	330549	134124	ukb-a-49	Fed-up feelings	Mental health	Neale Lab	0.243701
rs6976053	7	100512119	T	C	0.000231235	0.000198852	0.4731	337159	2261	ukb-a-179	Treatment/medication code: adcal-d3 1.5g/10micrograms chewable tablet	Musculoskeletal	Neale Lab	0.244891
rs6976053	7	100512119	T	C	0.00279154	0.00240735	0.472457	344728	NA	ukb-d-30240_irnt	Reticulocyte percentage	Blood count	NA	0.246216
rs6976053	7	100512119	T	C	-0.000127816	0.000111441	0.471909	462933	1335	ukb-b-18349	Non-cancer illness code, self-reported: benign breast lump	Genitourinary	MRC-IEU	0.25
rs6976053	7	100512119	T	C	0.000132267	0.000115784	0.471909	462933	1438	ukb-b-3859	Treatment/medication code: indapamide	Circulatory	MRC-IEU	0.25
rs6976053	7	100512119	T	C	0.00014344	0.000124864	0.471908	463010	1675	ukb-b-16313	Diagnoses - main ICD10: N23 Unspecified renal colic	Genitourinary	MRC-IEU	0.25
rs6976053	7	100512119	T	C	-0.000147429	0.000127324	0.471909	462933	1741	ukb-b-16288	Treatment/medication code: vitamin e product	Others	MRC-IEU	0.25
rs6976053	7	100512119	T	C	-0.000250195	0.000218587	0.471909	462933	5176	ukb-b-8668	Treatment/medication code: doxazosin	Circulatory	MRC-IEU	0.25
rs6976053	7	100512119	T	C	-0.000281549	0.000244784	0.471909	462933	6500	ukb-b-6772	Operation code: removal of mole/skin lesion	Dermatologic	MRC-IEU	0.25
rs6976053	7	100512119	T	C	0.00047262	0.000409314	0.471909	462933	18818	ukb-b-15592	Operation code: varicose vein surgery	Circulatory	MRC-IEU	0.25
rs6976053	7	100512119	T	C	-0.000529537	0.000463345	0.471908	463010	24252	ukb-b-15860	Operative procedures - main OPCS: H22.9 Unspecified diagnostic endoscopic examination of colon	Digestive	MRC-IEU	0.25
rs6976053	7	100512119	T	C	-0.00097425	0.000852494	0.471922	461857	98704	ukb-b-16254	Pain type(s) experienced in last month: Knee pain	Symptoms	MRC-IEU	0.25
rs6976053	7	100512119	T	C	0.00172994	0.00150793	0.472219	150642	117423	ukb-b-2506	Eye problems/disorders: None of the above	Sense organs	MRC-IEU	0.25
rs6976053	7	100512119	T	C	0.00212317	0.00183712	0.471659	421986	NA	ukb-b-12019	Peak expiratory flow (PEF)	Physical measures	MRC-IEU	0.25
rs6976053	7	100512119	T	C	0.00517029	0.00446093	0.470887	97465	NA	ukb-b-12440	Intra-ocular pressure, Goldmann-correlated (left)	Physical measures	MRC-IEU	0.25
rs6976053	7	100512119	T	C	0.0014931	0.00128817	0.471883	462302	NA	ukb-b-2084	Number of correct matches in round	Mental health	MRC-IEU	0.25
rs6976053	7	100512119	T	C	0.000399375	0.000350696	0.4731	337159	7116	ukb-a-156	Treatment/medication code: diclofenac	Symptoms	Neale Lab	0.254785
rs6976053	7	100512119	T	C	-0.00195407	0.00172542	0.4731	155045	99647	ukb-a-305	Had major operations	Others	Neale Lab	0.257417
rs6976053	7	100512119	T	C	-0.000271859	0.000240805	0.4731	337159	3319	ukb-a-153	Treatment/medication code: insulin product	Endocrine	Neale Lab	0.258916
rs6976053	7	100512119	T	C	0.000179765	0.000159366	0.472484	361194	1427	ukb-d-C34	Diagnoses - main ICD10: C34 Malignant neoplasm of bronchus and lung	Neoplasms	NA	0.259319
rs6976053	7	100512119	T	C	-0.000133243	0.000117597	0.471908	463010	1484	ukb-b-15074	Operative procedures - main OPCS: C12.4 Curettage of lesion of eyelid	Sense organs	MRC-IEU	0.26
rs6976053	7	100512119	T	C	0.00013726	0.000122237	0.471909	462933	1605	ukb-b-13447	Non-cancer illness code, self-reported: chronic obstructive airways disease/copd	Respiratory	MRC-IEU	0.26
rs6976053	7	100512119	T	C	-0.000169284	0.000150624	0.471908	463010	2443	ukb-b-9294	Operative procedures - secondary OPCS: K63.6 Coronary arteriography NEC	Circulatory	MRC-IEU	0.26
rs6976053	7	100512119	T	C	0.000214721	0.000188796	0.471908	463010	3871	ukb-b-7609	Operative procedures - main OPCS: B28.2 Partial excision of breast NEC	Endocrine	MRC-IEU	0.26
rs6976053	7	100512119	T	C	0.000261197	0.000230958	0.471909	462933	5778	ukb-b-488	Treatment/medication code: vitamin c product	Others	MRC-IEU	0.26
rs6976053	7	100512119	T	C	0.000335498	0.000297128	0.471909	462933	9640	ukb-b-6911	Treatment/medication code: diclofenac	Symptoms	MRC-IEU	0.26
rs6976053	7	100512119	T	C	0.000450549	0.000400422	0.471909	462933	17884	ukb-b-11632	Treatment/medication code: atenolol	Circulatory	MRC-IEU	0.26
rs6976053	7	100512119	T	C	-0.00171252	0.00150672	0.47194	151553	33509	ukb-b-10387	Leg pain on walking	Circulatory	MRC-IEU	0.26
rs6976053	7	100512119	T	C	-0.00095963	0.000852105	0.471872	459742	97179	ukb-b-18712	Illness, injury, bereavement, stress in last 2 years: Death of a close relative	Mental health	MRC-IEU	0.26
rs6976053	7	100512119	T	C	-0.00119199	0.00106298	0.4731	325821	82808	ukb-a-241	Risk taking	Mental health	Neale Lab	0.262133
rs6976053	7	100512119	T	C	-0.00104404	0.000931054	0.4731	327232	56012	ukb-a-52	Tense / 'highly strung'	Mental health	Neale Lab	0.262137
rs6976053	7	100512119	T	C	-0.000758607	0.000682196	0.4731	335591	28536	ukb-a-461	Vitamin and mineral supplements: Vitamin C	Others	Neale Lab	0.266135
rs6976053	7	100512119	T	C	0.000320421	0.000288677	0.4731	337199	4794	ukb-a-521	Diagnoses - main ICD10: D12 Benign neoplasm of colon rectum anus and anal canal	Neoplasms	Neale Lab	0.267014
rs6976053	7	100512119	T	C	-0.000112636	0.000102965	0.471908	463010	1140	ukb-b-5553	Operative procedures - main OPCS: M61.1 Total excision of prostate and capsule of prostate	Genitourinary	MRC-IEU	0.27
rs6976053	7	100512119	T	C	-0.00348391	0.00315018	0.466221	21241	2592	ukb-b-8388	Started insulin within one year diagnosis of diabetes	Endocrine	MRC-IEU	0.27
rs6976053	7	100512119	T	C	0.000189951	0.000172679	0.471908	463010	3212	ukb-b-3752	Operative procedures - main OPCS: H52.4 Rubber band ligation of haemorrhoid	Digestive	MRC-IEU	0.27
rs6976053	7	100512119	T	C	0.000219902	0.000199183	0.471908	463010	4332	ukb-b-19579	Operative procedures - main OPCS: M70.3 Rectal needle biopsy of prostate	Genitourinary	MRC-IEU	0.27
rs6976053	7	100512119	T	C	-0.00560164	0.00509622	0.467807	17861	6300	ukb-b-17291	Leg pain when walking ever disappears while walking	Circulatory	MRC-IEU	0.27
rs6976053	7	100512119	T	C	-0.000267865	0.000241536	0.471909	462933	6330	ukb-b-560	Treatment/medication code: multivitamin+mineral preparations	Endocrine	MRC-IEU	0.27
rs6976053	7	100512119	T	C	0.000287426	0.000259653	0.471909	462933	7322	ukb-b-16340	Operation code: hip replacement/revision	Musculoskeletal	MRC-IEU	0.27
rs6976053	7	100512119	T	C	0.000296457	0.000269123	0.471908	463010	7880	ukb-b-8131	Operative procedures - main OPCS: H25.1 Diagnostic endoscopic examination of lower bowel and biopsy of lesion of lower bowel using fibreoptic sigmoidoscope	Digestive	MRC-IEU	0.27
rs6976053	7	100512119	T	C	0.00031303	0.00028131	0.471908	463010	8626	ukb-b-3560	Operative procedures - secondary OPCS: Z29.1 Rectum	Others	MRC-IEU	0.27
rs6976053	7	100512119	T	C	-0.000316514	0.000286753	0.471867	460351	8863	ukb-b-9596	Vitamin and mineral supplements: Vitamin A	Others	MRC-IEU	0.27
rs6976053	7	100512119	T	C	-0.00383921	0.00346052	0.471942	151546	NA	ukb-b-11598	Pulse wave reflection index	Physical measures	MRC-IEU	0.27
rs6976053	7	100512119	T	C	-0.00143291	0.00130249	0.471778	454805	NA	ukb-b-16099	Leg fat-free mass (left)	Physical measures	MRC-IEU	0.27
rs6976053	7	100512119	T	C	-0.00402546	0.00368566	0.472006	143819	NA	ukb-b-17422	Age at menopause (last menstrual period)	Gynecologic and Obstetric	MRC-IEU	0.27
rs6976053	7	100512119	T	C	0.00407395	0.00370233	0.472657	68426	NA	ukb-b-6011	Duration of fitness test	Physical measures	MRC-IEU	0.27
rs6976053	7	100512119	T	C	0.00135328	0.00123061	0.4731	323766	154615	ukb-a-53	Worry too long after embarrassment	Mental health	Neale Lab	0.271474
rs6976053	7	100512119	T	C	-0.00043688	0.000400321	0.4731	336138	9287	ukb-a-429	Mouth/teeth dental problems: Painful gums	Digestive	Neale Lab	0.275131
rs6976053	7	100512119	T	C	-0.0023532	0.0021755	0.47291	292933	NA	ukb-d-30660_raw	Direct bilirubin	Blood biochemistry	NA	0.27938
rs6976053	7	100512119	T	C	-0.000111321	0.000102733	0.471908	463010	1134	ukb-b-12148	Operative procedures - secondary OPCS: R32.4 Repair of minor obstetric laceration	Gynecologic and Obstetric	MRC-IEU	0.28
rs6976053	7	100512119	T	C	0.00011499	0.000106051	0.471909	462933	1206	ukb-b-6415	Treatment/medication code: lactulose product	Digestive	MRC-IEU	0.28
rs6976053	7	100512119	T	C	0.000120615	0.000110982	0.471909	462933	1321	ukb-b-11736	Non-cancer illness code, self-reported: meniere's disease	Sense organs	MRC-IEU	0.28
rs6976053	7	100512119	T	C	-0.000136004	0.000125703	0.471909	462933	1696	ukb-b-5633	Treatment/medication code: qvar 50 inhaler	Symptoms	MRC-IEU	0.28
rs6976053	7	100512119	T	C	-0.000148616	0.000136311	0.471909	462933	2000	ukb-b-6549	Treatment/medication code: calcium+vitamin d 500units tablet	Endocrine	MRC-IEU	0.28
rs6976053	7	100512119	T	C	-0.000176938	0.00016466	0.471908	463010	2934	ukb-b-15363	Operative procedures - secondary OPCS: R32.3 Repair of obstetric laceration of vagina and floor of pelvis	Gynecologic and Obstetric	MRC-IEU	0.28
rs6976053	7	100512119	T	C	-0.000177716	0.000165946	0.471908	463010	2965	ukb-b-6666	Operative procedures - main OPCS: A55.9 Unspecified diagnostic spinal puncture	Neurological	MRC-IEU	0.28
rs6976053	7	100512119	T	C	0.000190325	0.000176303	0.471909	462933	3349	ukb-b-18062	Treatment/medication code: lipitor 10mg tablet	Endocrine	MRC-IEU	0.28
rs6976053	7	100512119	T	C	-0.000194871	0.000180835	0.471909	462933	3525	ukb-b-15746	Treatment/medication code: enalapril	Circulatory	MRC-IEU	0.28
rs6976053	7	100512119	T	C	0.000206993	0.000192828	0.471909	462933	4012	ukb-b-5188	Non-cancer illness code, self-reported: ear/vestibular disorder	Sense organs	MRC-IEU	0.28
rs6976053	7	100512119	T	C	-0.000238695	0.000222588	0.471908	463010	5361	ukb-b-17191	Operative procedures - secondary OPCS: Y53.1 Approach to organ under radiological control	Others	MRC-IEU	0.28
rs6976053	7	100512119	T	C	-0.000270267	0.000248495	0.471908	463010	6700	ukb-b-2424	Operative procedures - secondary OPCS: Z28.5 Descending colon	Others	MRC-IEU	0.28
rs6976053	7	100512119	T	C	-0.00479122	0.00441245	0.465981	25486	12212	ukb-b-12753	Recent medication for hayfever or allergic rhinitis	Respiratory	MRC-IEU	0.28
rs6976053	7	100512119	T	C	0.000479762	0.000444726	0.471908	463010	22239	ukb-b-12741	Operative procedures - secondary OPCS: Z27.2 Stomach	Others	MRC-IEU	0.28
rs6976053	7	100512119	T	C	-0.000382539	0.000354599	0.4731	337199	7282	ukb-a-545	Diagnoses - main ICD10: K21 Gastro-oesophageal reflux disease	Digestive	Neale Lab	0.280681
rs6976053	7	100512119	T	C	-0.016515	0.015356	0.47245	344182	NA	ukb-d-30750_raw	Glycated haemoglobin	Blood biochemistry	NA	0.28215
rs6976053	7	100512119	T	C	-0.00143349	0.00135098	0.4731	83529	6998	ukb-a-259	Bring up phlegm/sputum/mucus on most days	Respiratory	Neale Lab	0.28866
rs6976053	7	100512119	T	C	-0.00215905	0.00203555	0.4731	327528	NA	ukb-a-245	Frequency of tiredness / lethargy in last 2 weeks	Mental health	Neale Lab	0.288841
rs6976053	7	100512119	T	C	0.000114063	0.000107468	0.471909	462933	1241	ukb-b-19719	Non-cancer illness code, self-reported: menorrhagia (unknown cause)	Genitourinary	MRC-IEU	0.29
rs6976053	7	100512119	T	C	0.000126131	0.000120337	0.471909	462933	1554	ukb-b-10258	Treatment/medication code: paroxetine	Mental health	MRC-IEU	0.29
rs6976053	7	100512119	T	C	0.000138889	0.000131462	0.471908	463010	1856	ukb-b-9419	Operative procedures - main OPCS: M45.1 Diagnostic endoscopic examination of bladder and biopsy of lesion of bladder NEC	Genitourinary	MRC-IEU	0.29
rs6976053	7	100512119	T	C	-0.000171499	0.000162539	0.471909	462933	2842	ukb-b-15200	Operation code: mouth/salivary gland surgery	Digestive	MRC-IEU	0.29
rs6976053	7	100512119	T	C	-0.000197942	0.000188927	0.471909	462933	3877	ukb-b-15025	Non-cancer illness code, self-reported: ovarian cyst or cysts	Genitourinary	MRC-IEU	0.29
rs6976053	7	100512119	T	C	-0.000223978	0.00020957	0.471908	463010	4748	ukb-b-16187	Diagnoses - main ICD10: R55 Syncope and collapse	Symptoms	MRC-IEU	0.29
rs6976053	7	100512119	T	C	-0.000243834	0.000232075	0.471908	463010	5835	ukb-b-4783	Operative procedures - secondary OPCS: Z28.4 Transverse colon	Others	MRC-IEU	0.29
rs6976053	7	100512119	T	C	0.000383074	0.000360598	0.471872	459742	14149	ukb-b-14624	Illness, injury, bereavement, stress in last 2 years: Marital separation/divorce	Mental health	MRC-IEU	0.29
rs6976053	7	100512119	T	C	-0.00273205	0.00257726	0.473655	57944	15422	ukb-b-4106	Chest pain or discomfort when walking uphill or hurrying	Symptoms	MRC-IEU	0.29
rs6976053	7	100512119	T	C	-0.000711944	0.000668039	0.471872	459742	53524	ukb-b-9667	Illness, injury, bereavement, stress in last 2 years: Financial difficulties	Mental health	MRC-IEU	0.29
rs6976053	7	100512119	T	C	-0.000960708	0.00091518	0.471985	446279	117515	ukb-b-14147	Risk taking	Mental health	MRC-IEU	0.29
rs6976053	7	100512119	T	C	0.00169994	0.00159953	0.471876	460099	NA	ukb-b-4424	Sleep duration	Others	MRC-IEU	0.29
rs6976053	7	100512119	T	C	0.00037924	0.000355101	0.471755	147338	NA	ukb-b-8221	Fractured heel (left)	Physical measures	MRC-IEU	0.29
rs6976053	7	100512119	T	C	-0.000382494	0.000368184	0.4731	336314	7822	ukb-a-497	Mineral and other dietary supplements: Selenium	Others	Neale Lab	0.298868
rs6976053	7	100512119	T	C	0.000140057	0.000133992	0.471909	462933	1928	ukb-b-19438	Operation code: rectal or colon polypectomy	Digestive	MRC-IEU	0.3
rs6976053	7	100512119	T	C	0.000160491	0.000155582	0.471908	463010	2616	ukb-b-1190	Operative procedures - main OPCS: Q01.3 Excision of lesion of cervix uteri	Genitourinary	MRC-IEU	0.3
rs6976053	7	100512119	T	C	-0.000231125	0.000222033	0.471908	463010	5335	ukb-b-20450	Operative procedures - secondary OPCS: Z50.4 Skin of leg NEC	Others	MRC-IEU	0.3
rs6976053	7	100512119	T	C	0.000266284	0.000255318	0.471882	461880	7055	ukb-b-8714	Vascular/heart problems diagnosed by doctor: Stroke	Circulatory	MRC-IEU	0.3
rs6976053	7	100512119	T	C	-0.000281974	0.000269657	0.471909	462933	7923	ukb-b-13478	Treatment/medication code: citalopram	Mental health	MRC-IEU	0.3
rs6976053	7	100512119	T	C	0.000992944	0.000963667	0.471867	460351	315695	ukb-b-17381	Vitamin and mineral supplements: None of the above	Others	MRC-IEU	0.3
rs6976053	7	100512119	T	C	-0.00640759	0.00619025	0.472487	51739	NA	ukb-b-10629	6mm asymmetry index (left)	Physical measures	MRC-IEU	0.3
rs6976053	7	100512119	T	C	0.00659394	0.00636845	0.474191	40607	NA	ukb-b-2003	Errors before selecting correct item in alphanumeric path (trail #2)	Mental health	MRC-IEU	0.3
rs6976053	7	100512119	T	C	0.00279291	0.00267864	0.472117	150898	NA	ukb-b-5436	Loud music exposure frequency	Sense organs	MRC-IEU	0.3
rs6976053	7	100512119	T	C	-0.00518564	0.00501224	0.473651	73229	NA	ukb-b-6092	Age at cancer diagnosis	Neoplasms	MRC-IEU	0.3
rs6976053	7	100512119	T	C	-0.000311023	0.000302849	0.4731	337159	5336	ukb-a-169	Treatment/medication code: evening primrose oil	Genitourinary	Neale Lab	0.304427
rs6976053	7	100512119	T	C	-0.00013565	0.000133353	0.471908	463010	1910	ukb-b-14615	Operative procedures - secondary OPCS: Z27.3 Pylorus	Others	MRC-IEU	0.31
rs6976053	7	100512119	T	C	-0.000151066	0.000148146	0.471908	463010	2368	ukb-b-15491	Operative procedures - main OPCS: K45.3 Anastomosis of mammary artery to left anterior descending coronary artery	Circulatory	MRC-IEU	0.31
rs6976053	7	100512119	T	C	-0.00131695	0.00130573	0.472005	249710	172332	ukb-b-20379	Medication for cholesterol, blood pressure, diabetes, or take exogenous hormones: None of the above	Others	MRC-IEU	0.31
rs6976053	7	100512119	T	C	0.00496407	0.00490403	0.471562	83410	NA	ukb-b-11207	6mm cylindrical power (left)	Physical measures	MRC-IEU	0.31
rs6976053	7	100512119	T	C	-0.00318114	0.0031548	0.471936	152420	NA	ukb-b-2053	Health satisfaction	Mental health	MRC-IEU	0.31
rs6976053	7	100512119	T	C	-0.00454933	0.00444494	0.470859	99071	NA	ukb-b-5090	Astigmatism angle (left)	Physical measures	MRC-IEU	0.31
rs6976053	7	100512119	T	C	-0.0043973	0.00429272	0.471117	96007	NA	ukb-b-6852	3mm strong meridian (right)	Physical measures	MRC-IEU	0.31
rs6976053	7	100512119	T	C	0.00246011	0.00244847	0.4731	331093	NA	ukb-a-291	Trunk fat mass	Physical measures	Neale Lab	0.315016
rs6976053	7	100512119	T	C	-0.010564	0.010569	0.47253	343524	NA	ukb-d-30710_raw	C-reactive protein	Blood biochemistry	NA	0.31753
rs6976053	7	100512119	T	C	-0.00237507	0.00237628	0.4731	75651	52253	ukb-a-341	Neck/shoulder pain for 3+ months	Symptoms	Neale Lab	0.31756
rs6976053	7	100512119	T	C	-0.000168966	0.000169117	0.472484	361194	1693	ukb-d-J45	Diagnoses - main ICD10: J45 Asthma	Respiratory	NA	0.317743
rs6976053	7	100512119	T	C	0.000131995	0.000132857	0.471908	463010	1896	ukb-b-15661	Operative procedures - secondary OPCS: Y71.3 Revisional operations NOC	Others	MRC-IEU	0.32
rs6976053	7	100512119	T	C	0.000137884	0.000139848	0.471908	463010	2106	ukb-b-20162	Diagnoses - main ICD10: R33 Retention of urine	Symptoms	MRC-IEU	0.32
rs6976053	7	100512119	T	C	-0.000147065	0.000146473	0.471909	462933	2308	ukb-b-19929	Operation code: cruciate ligament surgery	Musculoskeletal	MRC-IEU	0.32
rs6976053	7	100512119	T	C	0.000146095	0.000148194	0.471908	463010	2371	ukb-b-20278	Operative procedures - main OPCS: B27.4 Total mastectomy NEC	Endocrine	MRC-IEU	0.32
rs6976053	7	100512119	T	C	0.000161702	0.000163293	0.471909	462933	2870	ukb-b-13664	Treatment/medication code: rosuvastatin	Endocrine	MRC-IEU	0.32
rs6976053	7	100512119	T	C	-0.000235942	0.000239712	0.471908	463010	6305	ukb-b-11015	Operative procedures - main OPCS: Q18.9 Unspecified diagnostic endoscopic examination of uterus	Genitourinary	MRC-IEU	0.32
rs6976053	7	100512119	T	C	-0.000262775	0.000265321	0.471908	463010	7662	ukb-b-14814	Diagnoses - main ICD10: K30 Dyspepsia	Digestive	MRC-IEU	0.32
rs6976053	7	100512119	T	C	-0.000301138	0.000303666	0.471909	462933	10097	ukb-b-3005	Operation code: arthroscopy nos	Musculoskeletal	MRC-IEU	0.32
rs6976053	7	100512119	T	C	0.00498383	0.0050271	0.46884	13527	10605	ukb-b-338	Sex of baby: Female	Gynecologic and Obstetric	MRC-IEU	0.32
rs6976053	7	100512119	T	C	0.000343309	0.000346558	0.471909	462933	13244	ukb-b-13148	Treatment/medication code: ventolin 100micrograms inhaler	Respiratory	MRC-IEU	0.32
rs6976053	7	100512119	T	C	-0.000789833	0.000800008	0.471974	447961	78408	ukb-b-10093	Tense / 'highly strung'	Mental health	MRC-IEU	0.32
rs6976053	7	100512119	T	C	0.00438242	0.00445148	0.470912	97653	NA	ukb-b-14146	Intra-ocular pressure, Goldmann-correlated (right)	Physical measures	MRC-IEU	0.32
rs6976053	7	100512119	T	C	0.00349671	0.00355117	0.47197	152605	NA	ukb-b-14360	Time to answer	Mental health	MRC-IEU	0.32
rs6976053	7	100512119	T	C	-0.000522481	0.000526643	0.4731	337199	16552	ukb-a-581	Diagnoses - main ICD10: R07 Pain in throat and chest	Symptoms	Neale Lab	0.321151
rs6976053	7	100512119	T	C	-9.45e-05	9.75e-05	0.471909	462933	1020	ukb-b-6539	Treatment/medication code: minerals - magnesium	Digestive	MRC-IEU	0.33
rs6976053	7	100512119	T	C	0.000106411	0.000109889	0.471908	463010	1296	ukb-b-7205	Operative procedures - main OPCS: M14.1 Extracorporeal shock wave lithotripsy of calculus of kidney	Genitourinary	MRC-IEU	0.33
rs6976053	7	100512119	T	C	0.000113627	0.000116165	0.471876	462552	1446	ukb-b-2317	Pace-maker	Others	MRC-IEU	0.33
rs6976053	7	100512119	T	C	0.000112656	0.000116378	0.471908	463010	1454	ukb-b-20435	Operative procedures - secondary OPCS: S57.1 Debridement of skin NEC	Dermatologic	MRC-IEU	0.33
rs6976053	7	100512119	T	C	0.000116552	0.000119051	0.471908	463010	1521	ukb-b-782	Diagnoses - secondary ICD10: R13 Dysphagia	Symptoms	MRC-IEU	0.33
rs6976053	7	100512119	T	C	-0.000120517	0.000123551	0.471909	462933	1638	ukb-b-1166	Treatment/medication code: dihydrocodeine	Symptoms	MRC-IEU	0.33
rs6976053	7	100512119	T	C	0.000142996	0.000147538	0.471908	463010	2340	ukb-b-3823	Operative procedures - secondary OPCS: Y84.2 Sedation NEC	Others	MRC-IEU	0.33
rs6976053	7	100512119	T	C	-0.000157311	0.000161729	0.471909	462933	2815	ukb-b-9224	Treatment/medication code: symbicort 100/6 turbohaler	Respiratory	MRC-IEU	0.33
rs6976053	7	100512119	T	C	-0.000317201	0.000323686	0.471909	462933	11552	ukb-b-14609	Treatment/medication code: metformin	Endocrine	MRC-IEU	0.33
rs6976053	7	100512119	T	C	-0.000410251	0.000419503	0.471909	462933	19661	ukb-b-16818	Non-cancer illness code, self-reported: gastro-oesophageal reflux (gord) / gastric reflux	Digestive	MRC-IEU	0.33
rs6976053	7	100512119	T	C	-0.000956204	0.000976643	0.471876	459560	158565	ukb-b-6991	Seen doctor (GP) for nerves, anxiety, tension or depression	Mental health	MRC-IEU	0.33
rs6976053	7	100512119	T	C	0.00144718	0.00149951	0.471849	461536	NA	ukb-b-16881	Sitting height	Physical measures	MRC-IEU	0.33
rs6976053	7	100512119	T	C	0.000346396	0.000356354	0.4731	337199	7363	ukb-a-585	Diagnoses - main ICD10: R31 Unspecified haematuria	Symptoms	Neale Lab	0.331024
rs6976053	7	100512119	T	C	-0.0029388	0.0030243	0.47251	314916	NA	ukb-d-30740_raw	Glucose	Blood biochemistry	NA	0.33119
rs6976053	7	100512119	T	C	-0.000969607	0.000998713	0.4731	336650	71561	ukb-a-476	Pain type(s) experienced in last month: Knee pain	Symptoms	Neale Lab	0.33162
rs6976053	7	100512119	T	C	0.060421	0.062371	0.47255	344292	NA	ukb-d-30610_raw	Alkaline phosphatase	Blood biochemistry	NA	0.33268
rs6976053	7	100512119	T	C	0.00229256	0.00237835	0.472569	349861	NA	ukb-d-30200_irnt	Neutrophill percentage	Blood count	NA	0.335082
rs6976053	7	100512119	T	C	-0.00144833	0.00150454	0.4731	325169	NA	ukb-a-244	Frequency of tenseness / restlessness in last 2 weeks	Mental health	Neale Lab	0.335729
rs6976053	7	100512119	T	C	-9.36e-05	9.75e-05	0.471908	463010	1020	ukb-b-20155	Operative procedures - secondary OPCS: Z89.5 Thumb NEC	Others	MRC-IEU	0.34
rs6976053	7	100512119	T	C	9.97e-05	0.000104409	0.471908	463010	1169	ukb-b-2416	Operative procedures - secondary OPCS: C90.3 Subtenons anaesthetic	Sense organs	MRC-IEU	0.34
rs6976053	7	100512119	T	C	-0.00010279	0.000107751	0.471909	462933	1246	ukb-b-18761	Treatment/medication code: sumatriptan	Mental health	MRC-IEU	0.34
rs6976053	7	100512119	T	C	0.000112144	0.000117338	0.471908	463010	1481	ukb-b-7428	Diagnoses - main ICD10: N63 Unspecified lump in breast	Genitourinary	MRC-IEU	0.34
rs6976053	7	100512119	T	C	-0.000150745	0.000158798	0.471908	463010	2714	ukb-b-8379	Operative procedures - main OPCS: W20.1 Primary open reduction of fracture of long bone and extramedullary fixation using plate NEC	Musculoskeletal	MRC-IEU	0.34
rs6976053	7	100512119	T	C	-0.0001717	0.00018056	0.471909	462933	3518	ukb-b-11550	Non-cancer illness code, self-reported: atrial fibrillation	Circulatory	MRC-IEU	0.34
rs6976053	7	100512119	T	C	0.000216396	0.000224704	0.471909	462933	5520	ukb-b-12931	Operation code: ovarian cyst removal/surgery	Genitourinary	MRC-IEU	0.34
rs6976053	7	100512119	T	C	-0.0002979	0.000309589	0.471909	462933	10616	ukb-b-15829	Non-cancer illness code, self-reported: heart attack/myocardial infarction	Circulatory	MRC-IEU	0.34
rs6976053	7	100512119	T	C	0.000339565	0.000353739	0.471909	462933	13851	ukb-b-10008	Treatment/medication code: atorvastatin	Endocrine	MRC-IEU	0.34
rs6976053	7	100512119	T	C	-0.00135354	0.00140931	0.471957	149501	27205	ukb-b-8196	Ever highly irritable/argumentative for 2 days	Mental health	MRC-IEU	0.34
rs6976053	7	100512119	T	C	0.000531675	0.000559491	0.471878	461311	36167	ukb-b-16855	Cancer diagnosed by doctor	Neoplasms	MRC-IEU	0.34
rs6976053	7	100512119	T	C	0.000618783	0.000644685	0.471912	462925	NA	ukb-b-660	Number of self-reported cancers	Neoplasms	MRC-IEU	0.34
rs6976053	7	100512119	T	C	-0.000923398	0.00097033	0.4731	336650	66967	ukb-a-469	Pain type(s) experienced in last month: Headache	Symptoms	Neale Lab	0.341284
rs6976053	7	100512119	T	C	0.00378016	0.00400765	0.4731	110814	NA	ukb-a-372	Financial situation satisfaction	Mental health	Neale Lab	0.345561
rs6976053	7	100512119	T	C	-0.000230737	0.000244791	0.4731	337199	3433	ukb-a-542	Diagnoses - main ICD10: J34 Other disorders of nose and nasal sinuses	Respiratory	Neale Lab	0.345893
rs6976053	7	100512119	T	C	-0.000136651	0.00014526	0.472484	361194	1291	ukb-d-K26	Diagnoses - main ICD10: K26 Duodenal ulcer	Digestive	NA	0.346842
rs6976053	7	100512119	T	C	-0.0022466	0.0023914	0.47253	343524	NA	ukb-d-30710_irnt	C-reactive protein	Blood biochemistry	NA	0.3475
rs6976053	7	100512119	T	C	-0.00274852	0.00293886	0.4731	154888	NA	ukb-a-304	Number of children fathered	Others	Neale Lab	0.34967
rs6976053	7	100512119	T	C	9.34e-05	0.000100035	0.471908	463010	1073	ukb-b-1515	Operative procedures - main OPCS: U08.1 Computed tomography of abdomen NEC	Others	MRC-IEU	0.35
rs6976053	7	100512119	T	C	-9.7e-05	0.000104837	0.471908	463010	1179	ukb-b-18532	Operative procedures - main OPCS: M45.8 Other specified diagnostic endoscopic examination of bladder	Genitourinary	MRC-IEU	0.35
rs6976053	7	100512119	T	C	0.000100275	0.000108391	0.471909	462933	1261	ukb-b-16956	Treatment/medication code: thyroxine sodium	Endocrine	MRC-IEU	0.35
rs6976053	7	100512119	T	C	0.000110147	0.000117633	0.471908	463010	1485	ukb-b-2525	Operative procedures - secondary OPCS: Z47.2 Skin of temple	Others	MRC-IEU	0.35
rs6976053	7	100512119	T	C	-0.000122783	0.000130827	0.471908	463010	1838	ukb-b-19054	Operative procedures - secondary OPCS: Z67.5 Lumbar intervertebral joint	Others	MRC-IEU	0.35
rs6976053	7	100512119	T	C	-0.000123356	0.00013113	0.471909	462933	1846	ukb-b-12831	Treatment/medication code: flixonase 50micrograms aqueous nasal spray	Symptoms	MRC-IEU	0.35
rs6976053	7	100512119	T	C	-0.000125363	0.000133352	0.471909	462933	1917	ukb-b-16315	Treatment/medication code: premarin 625micrograms tablet	Genitourinary	MRC-IEU	0.35
rs6976053	7	100512119	T	C	0.000154678	0.000166844	0.471908	463010	3035	ukb-b-14148	Operative procedures - secondary OPCS: Y80.1 Inhalation anaesthetic using muscle relaxant	Others	MRC-IEU	0.35
rs6976053	7	100512119	T	C	0.000166763	0.000179024	0.471908	463010	3454	ukb-b-9720	Operative procedures - main OPCS: C12.1 Excision of lesion of eyelid NEC	Sense organs	MRC-IEU	0.35
rs6976053	7	100512119	T	C	0.000179584	0.000193194	0.471909	462933	4029	ukb-b-10351	Non-cancer illness code, self-reported: allergy or anaphylactic reaction to drug	Injuries and poisonings	MRC-IEU	0.35
rs6976053	7	100512119	T	C	-0.0002907	0.000311373	0.471882	461880	10693	ukb-b-11590	Vascular/heart problems diagnosed by doctor: Heart attack	Circulatory	MRC-IEU	0.35
rs6976053	7	100512119	T	C	0.000354177	0.000376615	0.471909	462933	15731	ukb-b-3503	Treatment/medication code: Free-text entry, unable to be coded	Others	MRC-IEU	0.35
rs6976053	7	100512119	T	C	-0.000403209	0.000431093	0.471909	462933	20848	ukb-b-15096	Operation code: tonsillectomy / tonsil surgery	Respiratory	MRC-IEU	0.35
rs6976053	7	100512119	T	C	-0.000446548	0.000479653	0.471909	462933	26107	ukb-b-16499	Non-cancer illness code, self-reported: hayfever/allergic rhinitis	Injuries and poisonings	MRC-IEU	0.35
rs6976053	7	100512119	T	C	-0.00054515	0.000583713	0.471911	460536	39730	ukb-b-16235	Reason for glasses/contact lenses: For just reading/near work as you are getting older (called 'presbyopia')	Sense organs	MRC-IEU	0.35
rs6976053	7	100512119	T	C	0.00120325	0.00129967	0.471806	209638	48450	ukb-b-11740	Medication for cholesterol, blood pressure or diabetes: Cholesterol lowering medication	Endocrine	MRC-IEU	0.35
rs6976053	7	100512119	T	C	-0.00713093	0.00769298	0.472199	33147	NA	ukb-b-16927	Age of primiparous women at birth of child	Gynecologic and Obstetric	MRC-IEU	0.35
rs6976053	7	100512119	T	C	0.00574962	0.00611722	0.474191	40607	NA	ukb-b-352	Total errors traversing alphanumeric path (trail #2)	Mental health	MRC-IEU	0.35
rs6976053	7	100512119	T	C	-9.36e-05	0.000101659	0.471908	463010	1108	ukb-b-3229	Diagnoses - secondary ICD10: D70 Agranulocytosis	Hematopoietic	MRC-IEU	0.36
rs6976053	7	100512119	T	C	0.0001233	0.000133726	0.471908	463010	1921	ukb-b-18616	Operative procedures - secondary OPCS: Z40.1 Pulmonary artery	Others	MRC-IEU	0.36
rs6976053	7	100512119	T	C	0.000125677	0.000137252	0.471908	463010	2024	ukb-b-12556	Diagnoses - secondary ICD10: K30 Dyspepsia	Digestive	MRC-IEU	0.36
rs6976053	7	100512119	T	C	0.000154675	0.000168551	0.471909	462933	3060	ukb-b-2963	Treatment/medication code: propranolol	Circulatory	MRC-IEU	0.36
rs6976053	7	100512119	T	C	0.000167423	0.000183795	0.471909	462933	3641	ukb-b-9058	Non-cancer illness code, self-reported: eye/eyelid problem	Sense organs	MRC-IEU	0.36
rs6976053	7	100512119	T	C	-0.000202389	0.000222118	0.471909	462933	5360	ukb-b-16508	Treatment/medication code: alendronate sodium	Musculoskeletal	MRC-IEU	0.36
rs6976053	7	100512119	T	C	0.00177645	0.00195689	0.471709	67057	10073	ukb-b-19716	Menstruating today	Gynecologic and Obstetric	MRC-IEU	0.36
rs6976053	7	100512119	T	C	-0.00315123	0.00341163	0.471058	26467	21415	ukb-b-10797	Chest pain due to walking ceases when standing still	Symptoms	MRC-IEU	0.36
rs6976053	7	100512119	T	C	0.00468681	0.0051261	0.472657	68426	NA	ukb-b-11076	ECG, phase time	Physical measures	MRC-IEU	0.36
rs6976053	7	100512119	T	C	-0.00578074	0.00633682	0.471345	50309	NA	ukb-b-11463	Time since last menstrual period	Gynecologic and Obstetric	MRC-IEU	0.36
rs6976053	7	100512119	T	C	0.00134023	0.00146597	0.47197	152605	NA	ukb-b-3258	Number of attempts	Mental health	MRC-IEU	0.36
rs6976053	7	100512119	T	C	-0.000261022	0.00028835	0.4731	337199	4840	ukb-a-577	Diagnoses - main ICD10: N81 Female genital prolapse	Genitourinary	Neale Lab	0.365347
rs6976053	7	100512119	T	C	0.001092	0.00120688	0.4731	328717	186559	ukb-a-51	Worrier / anxious feelings	Mental health	Neale Lab	0.365564
rs6976053	7	100512119	T	C	-0.0093365	0.010374	0.4726	342829	NA	ukb-d-30840_raw	Total bilirubin	Blood biochemistry	NA	0.36815
rs6976053	7	100512119	T	C	0.000591434	0.00065818	0.4731	336272	26576	ukb-a-307	Cancer diagnosed by doctor	Neoplasms	Neale Lab	0.368872
rs6976053	7	100512119	T	C	-0.000100645	0.00011217	0.471908	463010	1353	ukb-b-16559	Operative procedures - secondary OPCS: Y84.1 Gas and air analgesia in labour	Others	MRC-IEU	0.37
rs6976053	7	100512119	T	C	-0.000108613	0.000121388	0.471909	462933	1581	ukb-b-13003	Operation code: sinus surgery	Sense organs	MRC-IEU	0.37
rs6976053	7	100512119	T	C	-0.000110178	0.000123324	0.471911	460536	1615	ukb-b-15297	Reason for glasses/contact lenses: Other eye condition	Sense organs	MRC-IEU	0.37
rs6976053	7	100512119	T	C	0.000139206	0.000154801	0.471908	463010	2578	ukb-b-17085	Operative procedures - secondary OPCS: Z48.1 Skin of scalp	Others	MRC-IEU	0.37
rs6976053	7	100512119	T	C	-0.000142578	0.000159874	0.471909	462933	2752	ukb-b-15649	Treatment/medication code: aspirin 75mg tablet	Symptoms	MRC-IEU	0.37
rs6976053	7	100512119	T	C	-0.000322848	0.000360674	0.471806	209638	2891	ukb-b-7350	Medication for cholesterol, blood pressure or diabetes: Insulin	Endocrine	MRC-IEU	0.37
rs6976053	7	100512119	T	C	-0.000161599	0.000179801	0.471908	463010	3490	ukb-b-1020	Operative procedures - secondary OPCS: Z70.5 Lower end of radius NEC	Others	MRC-IEU	0.37
rs6976053	7	100512119	T	C	-0.000194981	0.00021906	0.471909	462933	5243	ukb-b-15895	Treatment/medication code: allopurinol	Musculoskeletal	MRC-IEU	0.37
rs6976053	7	100512119	T	C	-0.00106371	0.00117747	0.471842	112583	9677	ukb-b-12841	Bring up phlegm/sputum/mucus on most days	Respiratory	MRC-IEU	0.37
rs6976053	7	100512119	T	C	-0.001108	0.00124401	0.47177	454888	NA	ukb-b-14540	Whole body water mass	Physical measures	MRC-IEU	0.37
rs6976053	7	100512119	T	C	0.00441391	0.00490228	0.471548	83387	NA	ukb-b-4526	6mm cylindrical power angle (left)	Physical measures	MRC-IEU	0.37
rs6976053	7	100512119	T	C	0.00304767	0.00338651	0.473652	73231	NA	ukb-b-5394	Reported occurrences of cancer	Neoplasms	MRC-IEU	0.37
rs6976053	7	100512119	T	C	-0.000438599	0.000489289	0.4731	337199	14203	ukb-a-582	Diagnoses - main ICD10: R10 Abdominal and pelvic pain	Symptoms	Neale Lab	0.370039
rs6976053	7	100512119	T	C	0.000233611	0.00026096	0.4731	337199	3927	ukb-a-533	Diagnoses - main ICD10: I21 Acute myocardial infarction	Circulatory	Neale Lab	0.370683
rs6976053	7	100512119	T	C	-0.000426576	0.000479966	0.4731	335591	13498	ukb-a-460	Vitamin and mineral supplements: Vitamin B	Others	Neale Lab	0.374131
rs6976053	7	100512119	T	C	0.0020915	0.00236938	0.472608	350468	NA	ukb-d-30060_irnt	Mean corpuscular haemoglobin concentration	Blood count	NA	0.377387
rs6976053	7	100512119	T	C	8.97e-05	0.000101275	0.471908	463010	1101	ukb-b-8106	Operative procedures - main OPCS: F12.1 Apicectomy of tooth	Digestive	MRC-IEU	0.38
rs6976053	7	100512119	T	C	9.02e-05	0.000103275	0.471908	463010	1144	ukb-b-6543	Operative procedures - secondary OPCS: E04.1 Submucous diathermy to turbinate of nose	Respiratory	MRC-IEU	0.38
rs6976053	7	100512119	T	C	0.000119585	0.000137596	0.471908	463010	2034	ukb-b-13673	Operative procedures - secondary OPCS: Y82.1 Local anaesthetic nerve block	Others	MRC-IEU	0.38
rs6976053	7	100512119	T	C	0.000160818	0.000183607	0.471909	462933	3633	ukb-b-18235	Non-cancer illness code, self-reported: muscle/soft tissue problem	Musculoskeletal	MRC-IEU	0.38
rs6976053	7	100512119	T	C	-0.000233914	0.000265748	0.471909	462933	7680	ukb-b-20480	Treatment/medication code: ranitidine	Digestive	MRC-IEU	0.38
rs6976053	7	100512119	T	C	-0.000684206	0.000775503	0.471906	461113	77732	ukb-b-12930	Mouth/teeth dental problems: Dentures	Digestive	MRC-IEU	0.38
rs6976053	7	100512119	T	C	-0.00320284	0.0036124	0.471947	148579	NA	ukb-b-13501	Mean signal-to-noise ratio (SNR), (left)	Physical measures	MRC-IEU	0.38
rs6976053	7	100512119	T	C	-0.00111793	0.00127293	0.472014	447403	NA	ukb-b-1419	Frequency of unenthusiasm / disinterest in last 2 weeks	Mental health	MRC-IEU	0.38
rs6976053	7	100512119	T	C	0.00432787	0.00490169	0.471562	83410	NA	ukb-b-4331	6mm weak meridian angle (left)	Physical measures	MRC-IEU	0.38
rs6976053	7	100512119	T	C	0.00454273	0.00519415	0.471466	72982	NA	ukb-b-4564	Age last used hormone-replacement therapy (HRT)	Gynecologic and Obstetric	MRC-IEU	0.38
rs6976053	7	100512119	T	C	0.0047489	0.00541959	0.472468	64979	NA	ukb-b-8951	Calcium	Blood biochemistry	MRC-IEU	0.38
rs6976053	7	100512119	T	C	0.000192051	0.000220412	0.4731	337199	2777	ukb-a-560	Diagnoses - main ICD10: L03 Cellulitis	Dermatologic	Neale Lab	0.383575
rs6976053	7	100512119	T	C	0.14302	0.16415	0.47253	343836	NA	ukb-d-30880_raw	Urate	Blood biochemistry	NA	0.38361
rs6976053	7	100512119	T	C	0.003777	0.00435041	0.4731	49623	NA	ukb-a-396	Duration of fitness test	Physical measures	Neale Lab	0.385292
rs6976053	7	100512119	T	C	-0.000247806	0.000287111	0.4731	335546	4693	ukb-a-438	Fractured bone site(s): Ankle	Musculoskeletal	Neale Lab	0.388082
rs6976053	7	100512119	T	C	0.000210291	0.000244598	0.4731	335546	3391	ukb-a-440	Fractured bone site(s): Arm	Musculoskeletal	Neale Lab	0.389931
rs6976053	7	100512119	T	C	-8.72e-05	0.00010156	0.471908	463010	1106	ukb-b-13425	Operative procedures - secondary OPCS: V55.3 Greater than two levels of spine	Musculoskeletal	MRC-IEU	0.39
rs6976053	7	100512119	T	C	9.1e-05	0.000104786	0.471908	463010	1180	ukb-b-14632	Operative procedures - main OPCS: T20.9 Unspecified primary repair of inguinal hernia	Dermatologic	MRC-IEU	0.39
rs6976053	7	100512119	T	C	8.98e-05	0.000105269	0.471908	463010	1189	ukb-b-11567	Operative procedures - main OPCS: D02.1 Excision of lesion of external ear	Sense organs	MRC-IEU	0.39
rs6976053	7	100512119	T	C	9.77e-05	0.000114187	0.471908	463010	1399	ukb-b-15352	Operative procedures - main OPCS: H23.1 Endoscopic snare resection of lesion of lower bowel using fibreoptic sigmoidoscope	Digestive	MRC-IEU	0.39
rs6976053	7	100512119	T	C	-0.000101197	0.000117688	0.471909	462933	1486	ukb-b-8315	Non-cancer illness code, self-reported: heart/cardiac problem	Circulatory	MRC-IEU	0.39
rs6976053	7	100512119	T	C	0.000152841	0.000177804	0.471908	463010	3436	ukb-b-2160	Diagnoses - main ICD10: C61 Malignant neoplasm of prostate	Neoplasms	MRC-IEU	0.39
rs6976053	7	100512119	T	C	-0.000157113	0.000181184	0.471909	462933	3545	ukb-b-20289	Non-cancer illness code, self-reported: hyperthyroidism/thyrotoxicosis	Endocrine	MRC-IEU	0.39
rs6976053	7	100512119	T	C	0.000897338	0.00103598	0.471923	457547	252893	ukb-b-11085	Medication for pain relief, constipation, heartburn: None of the above	Others	MRC-IEU	0.39
rs6976053	7	100512119	T	C	0.000888225	0.00103516	0.471872	459742	256792	ukb-b-17687	Illness, injury, bereavement, stress in last 2 years: None of the above	Mental health	MRC-IEU	0.39
rs6976053	7	100512119	T	C	-0.00361871	0.00417066	0.472613	113106	NA	ukb-b-1806	Number of symbol digit matches attempted	Mental health	MRC-IEU	0.39
rs6976053	7	100512119	T	C	0.00308956	0.00361304	0.471983	151624	NA	ukb-b-2091	Noisy workplace	Sense organs	MRC-IEU	0.39
rs6976053	7	100512119	T	C	0.00407038	0.00472423	0.471514	87834	NA	ukb-b-9487	Age started hormone-replacement therapy (HRT)	Gynecologic and Obstetric	MRC-IEU	0.39
rs6976053	7	100512119	T	C	0.000525622	0.00061298	0.4731	337159	22914	ukb-a-188	Treatment/medication code: glucosamine product	Musculoskeletal	Neale Lab	0.391176
rs6976053	7	100512119	T	C	-0.00150052	0.00176233	0.4731	110337	24101	ukb-a-381	Leg pain on walking	Circulatory	Neale Lab	0.394526
rs6976053	7	100512119	T	C	-0.00204254	0.00240799	0.4731	336601	NA	ukb-a-388	Hip circumference	Physical measures	Neale Lab	0.396307
rs6976053	7	100512119	T	C	-0.00102199	0.00120582	0.4731	327832	182340	ukb-a-48	Sensitivity / hurt feelings	Mental health	Neale Lab	0.396686
rs6976053	7	100512119	T	C	0.000168354	0.000198857	0.4731	337199	2273	ukb-a-520	Diagnoses - main ICD10: C61 Malignant neoplasm of prostate	Neoplasms	Neale Lab	0.397213
rs6976053	7	100512119	T	C	-0.00156041	0.00184937	0.4731	331249	NA	ukb-a-282	Arm fat percentage (right)	Physical measures	Neale Lab	0.398807
rs6976053	7	100512119	T	C	0.000164358	0.000195139	0.472484	361194	2226	ukb-d-C18	Diagnoses - main ICD10: C18 Malignant neoplasm of colon	Neoplasms	NA	0.399642
rs6976053	7	100512119	T	C	9.44e-05	0.000112273	0.471909	462933	1352	ukb-b-9856	Non-cancer illness code, self-reported: trapped nerve/compressed nerve	Neurological	MRC-IEU	0.4
rs6976053	7	100512119	T	C	9.59e-05	0.000114336	0.471908	463010	1404	ukb-b-16193	Operative procedures - main OPCS: T67.6 Primary simple repair of tendon	Dermatologic	MRC-IEU	0.4
rs6976053	7	100512119	T	C	-0.000104154	0.000122974	0.471909	462933	1627	ukb-b-17907	Operation code: hysteroscopy +/- biopsy	Genitourinary	MRC-IEU	0.4
rs6976053	7	100512119	T	C	-0.000106417	0.00012681	0.471908	463010	1726	ukb-b-8724	Operative procedures - secondary OPCS: Y82.8 Other specified local anaesthetic	Others	MRC-IEU	0.4
rs6976053	7	100512119	T	C	-0.000139496	0.000165174	0.471909	462933	2936	ukb-b-9386	Treatment/medication code: naproxen	Symptoms	MRC-IEU	0.4
rs6976053	7	100512119	T	C	-0.000191506	0.000228484	0.471908	463010	5669	ukb-b-964	Diagnoses - main ICD10: I48 Atrial fibrillation and flutter	Circulatory	MRC-IEU	0.4
rs6976053	7	100512119	T	C	0.000219873	0.00026001	0.471872	459742	7253	ukb-b-7356	Illness, injury, bereavement, stress in last 2 years: Death of a spouse or partner	Mental health	MRC-IEU	0.4
rs6976053	7	100512119	T	C	-0.000218442	0.000260093	0.471908	463010	7378	ukb-b-9592	Operative procedures - main OPCS: K63.3 Angiocardiography of left side of heart NEC	Circulatory	MRC-IEU	0.4
rs6976053	7	100512119	T	C	-0.000266152	0.000314191	0.471909	462933	10819	ukb-b-8301	Treatment/medication code: co-codamol	Symptoms	MRC-IEU	0.4
rs6976053	7	100512119	T	C	0.00937699	0.011083	0.473438	48189	NA	ukb-b-15122	Maximum digits remembered correctly	Mental health	MRC-IEU	0.4
rs6976053	7	100512119	T	C	-0.000395267	0.000476107	0.4731	336138	13290	ukb-a-432	Mouth/teeth dental problems: Toothache	Digestive	Neale Lab	0.406422
rs6976053	7	100512119	T	C	8.1e-05	9.74e-05	0.471908	463010	1018	ukb-b-2204	Operative procedures - secondary OPCS: L91.2 Insertion of central venous catheter NEC	Circulatory	MRC-IEU	0.41
rs6976053	7	100512119	T	C	-0.000123529	0.000148345	0.471908	463010	2372	ukb-b-18018	Operative procedures - main OPCS: K49.1 Percutaneous transluminal balloon angioplasty of one coronary artery	Circulatory	MRC-IEU	0.41
rs6976053	7	100512119	T	C	0.000170656	0.000206644	0.471909	462933	4623	ukb-b-13248	Treatment/medication code: warfarin	Circulatory	MRC-IEU	0.41
rs6976053	7	100512119	T	C	0.000189228	0.000228593	0.471909	462933	5657	ukb-b-11120	Operation code: knee replacement/revision	Musculoskeletal	MRC-IEU	0.41
rs6976053	7	100512119	T	C	-0.000287248	0.000347996	0.471909	462933	13359	ukb-b-1021	Operation code: muscle/soft tissue surgery	Musculoskeletal	MRC-IEU	0.41
rs6976053	7	100512119	T	C	-0.000487205	0.000586846	0.471867	460351	39880	ukb-b-15175	Vitamin and mineral supplements: Vitamin C	Others	MRC-IEU	0.41
rs6976053	7	100512119	T	C	-0.00101633	0.00124192	0.471773	454850	NA	ukb-b-13354	Whole body fat-free mass	Physical measures	MRC-IEU	0.41
rs6976053	7	100512119	T	C	-0.00365839	0.00440371	0.470912	97653	NA	ukb-b-15178	Corneal resistance factor (right)	Physical measures	MRC-IEU	0.41
rs6976053	7	100512119	T	C	-0.0031058	0.00379703	0.471454	105358	NA	ukb-b-2105	Work/job satisfaction	Mental health	MRC-IEU	0.41
rs6976053	7	100512119	T	C	-0.00133996	0.00163588	0.4731	108925	19265	ukb-a-378	Ever highly irritable/argumentative for 2 days	Mental health	Neale Lab	0.412726
rs6976053	7	100512119	T	C	-0.000313188	0.000385659	0.472484	361194	10157	ukb-d-I9_CHD	Major coronary heart disease event	Circulatory	NA	0.416743
rs6976053	7	100512119	T	C	-7.99e-05	0.000100029	0.471908	463010	1073	ukb-b-1935	Operative procedures - main OPCS: W26.2 Manipulation of fracture of bone NEC	Musculoskeletal	MRC-IEU	0.42
rs6976053	7	100512119	T	C	9.27e-05	0.000114763	0.471909	462933	1413	ukb-b-9496	Non-cancer illness code, self-reported: oesophagitis/barretts oesophagus	Digestive	MRC-IEU	0.42
rs6976053	7	100512119	T	C	-9.49e-05	0.000116781	0.471909	462933	1464	ukb-b-14315	Treatment/medication code: nicorandil	Circulatory	MRC-IEU	0.42
rs6976053	7	100512119	T	C	9.41e-05	0.000117021	0.471908	463010	1470	ukb-b-1251	Type of cancer: ICD10: C20 Malignant neoplasm of rectum	Neoplasms	MRC-IEU	0.42
rs6976053	7	100512119	T	C	0.000106519	0.000133372	0.471909	462933	1910	ukb-b-20556	Operation code: brain surgery	Neurological	MRC-IEU	0.42
rs6976053	7	100512119	T	C	-0.000113531	0.000141209	0.471908	463010	2143	ukb-b-19419	Diagnoses - main ICD10: R11 Nausea and vomiting	Symptoms	MRC-IEU	0.42
rs6976053	7	100512119	T	C	0.000123517	0.000152514	0.471908	463010	2512	ukb-b-18953	Operative procedures - secondary OPCS: T86.2 Sampling of axillary lymph nodes	Dermatologic	MRC-IEU	0.42
rs6976053	7	100512119	T	C	0.000190607	0.000237441	0.471909	462933	6116	ukb-b-6358	Non-cancer illness code, self-reported: stroke	Circulatory	MRC-IEU	0.42
rs6976053	7	100512119	T	C	0.000270763	0.00033453	0.471908	463010	12293	ukb-b-1645	Operative procedures - main OPCS: C75.1 Insertion of prosthetic replacement for lens NEC	Sense organs	MRC-IEU	0.42
rs6976053	7	100512119	T	C	-0.000334147	0.000413783	0.471906	461113	18981	ukb-b-12849	Mouth/teeth dental problems: Loose teeth	Digestive	MRC-IEU	0.42
rs6976053	7	100512119	T	C	-0.00154505	0.00191568	0.472122	117404	80588	ukb-b-8463	Back pain for 3+ months	Symptoms	MRC-IEU	0.42
rs6976053	7	100512119	T	C	-0.12856	0.15952	0.47142	30565	NA	ukb-d-30820_raw	Rheumatoid factor	Blood biochemistry	NA	0.42029
rs6976053	7	100512119	T	C	-0.00029557	0.000368021	0.4731	337159	7861	ukb-a-172	Treatment/medication code: co-codamol	Symptoms	Neale Lab	0.421898
rs6976053	7	100512119	T	C	-0.00020624	0.000257779	0.4731	337199	3818	ukb-a-536	Diagnoses - main ICD10: I48 Atrial fibrillation and flutter	Circulatory	Neale Lab	0.423673
rs6976053	7	100512119	T	C	7.73e-05	9.83e-05	0.471908	463010	1035	ukb-b-20421	Operative procedures - secondary OPCS: H44.4 Examination of rectum under anaesthetic	Digestive	MRC-IEU	0.43
rs6976053	7	100512119	T	C	7.96e-05	0.000101963	0.471908	463010	1115	ukb-b-12036	Operative procedures - main OPCS: A61.1 Excision of lesion of peripheral nerve	Neurological	MRC-IEU	0.43
rs6976053	7	100512119	T	C	-8.04e-05	0.000102435	0.471909	462933	1125	ukb-b-7564	Operation code: oesphageal fundoplication/hiatus hernia surgery	Digestive	MRC-IEU	0.43
rs6976053	7	100512119	T	C	8.72e-05	0.000110044	0.471908	463010	1299	ukb-b-17671	Operative procedures - secondary OPCS: Z66.5 Lumbar vertebra	Others	MRC-IEU	0.43
rs6976053	7	100512119	T	C	8.97e-05	0.000113724	0.471908	463010	1388	ukb-b-227	Operative procedures - main OPCS: U20.1 Transthoracic echocardiography	Others	MRC-IEU	0.43
rs6976053	7	100512119	T	C	-0.000100281	0.000126011	0.471908	463010	1705	ukb-b-1939	Operative procedures - main OPCS: F09.1 Surgical removal of impacted wisdom tooth	Digestive	MRC-IEU	0.43
rs6976053	7	100512119	T	C	0.000111633	0.000142342	0.471909	462933	2177	ukb-b-4876	Treatment/medication code: valsartan	Circulatory	MRC-IEU	0.43
rs6976053	7	100512119	T	C	0.000117506	0.000149747	0.471908	463010	2411	ukb-b-9925	Diagnoses - secondary ICD10: J90 Pleural effusion, not elsewhere classified	Respiratory	MRC-IEU	0.43
rs6976053	7	100512119	T	C	-0.000126333	0.000160033	0.471909	462933	2769	ukb-b-19482	Operation code: unilateral oophorectomy	Genitourinary	MRC-IEU	0.43
rs6976053	7	100512119	T	C	0.000128216	0.000162667	0.471908	463010	2863	ukb-b-18786	Operative procedures - main OPCS: P23.2 Anterior colporrhaphy NEC	Genitourinary	MRC-IEU	0.43
rs6976053	7	100512119	T	C	-0.000132077	0.000167256	0.471908	463010	3012	ukb-b-7073	Diagnoses - main ICD10: R13 Dysphagia	Symptoms	MRC-IEU	0.43
rs6976053	7	100512119	T	C	-0.000207243	0.000263589	0.471908	463010	7572	ukb-b-9961	Operative procedures - secondary OPCS: Y50.8 Other specified approach through abdominal cavity	Others	MRC-IEU	0.43
rs6976053	7	100512119	T	C	-0.000309447	0.000395187	0.471909	462933	17371	ukb-b-17010	Treatment/medication code: omega-3/fish oil supplement	Others	MRC-IEU	0.43
rs6976053	7	100512119	T	C	-0.000329507	0.000414073	0.471909	462933	19898	ukb-b-15766	Operation code: sterilisation	Others	MRC-IEU	0.43
rs6976053	7	100512119	T	C	-0.00356449	0.00455244	0.471083	95998	NA	ukb-b-11182	3mm cylindrical power (left)	Physical measures	MRC-IEU	0.43
rs6976053	7	100512119	T	C	0.00267056	0.00337576	0.471706	170248	NA	ukb-b-8727	Age at last live birth	Gynecologic and Obstetric	MRC-IEU	0.43
rs6976053	7	100512119	T	C	-0.00286961	0.00366061	0.47183	146131	NA	ukb-b-9052	Speech-reception-threshold (SRT) estimate (left)	Physical measures	MRC-IEU	0.43
rs6976053	7	100512119	T	C	-0.00360279	0.00455279	0.471117	96007	NA	ukb-b-9099	3mm cylindrical power (right)	Physical measures	MRC-IEU	0.43
rs6976053	7	100512119	T	C	-0.00268188	0.00343032	0.472533	113410	NA	ukb-b-953	Values wanted	Mental health	MRC-IEU	0.43
rs6976053	7	100512119	T	C	0.000230357	0.000292955	0.4731	337199	4934	ukb-a-562	Diagnoses - main ICD10: M16 Coxarthrosis [arthrosis of hip]	Musculoskeletal	Neale Lab	0.431681
rs6976053	7	100512119	T	C	0.0039377	0.0050271	0.47395	54498	NA	ukb-d-30800_irnt	Oestradiol	Blood biochemistry	NA	0.43346
rs6976053	7	100512119	T	C	0.000160783	0.000206025	0.4731	337199	2427	ukb-a-574	Diagnoses - main ICD10: N20 Calculus of kidney and ureter	Genitourinary	Neale Lab	0.435152
rs6976053	7	100512119	T	C	-0.000269821	0.000346901	0.4731	337199	6986	ukb-a-559	Diagnoses - main ICD10: K80 Cholelithiasis	Digestive	Neale Lab	0.436685
rs6976053	7	100512119	T	C	0.0015742	0.0020343	0.47253	343836	NA	ukb-d-30880_irnt	Urate	Blood biochemistry	NA	0.43904
rs6976053	7	100512119	T	C	-0.000328409	0.000425268	0.4731	336683	10618	ukb-a-436	Vascular/heart problems diagnosed by doctor: Angina	Circulatory	Neale Lab	0.439972
rs6976053	7	100512119	T	C	8.11e-05	0.000105155	0.471908	463010	1186	ukb-b-8792	Operative procedures - main OPCS: H48.2 Excision of skin tag of anus	Digestive	MRC-IEU	0.44
rs6976053	7	100512119	T	C	0.000117826	0.000153354	0.471908	463010	2541	ukb-b-20185	Operative procedures - secondary OPCS: R27.1 Episiotomy to facilitate delivery	Gynecologic and Obstetric	MRC-IEU	0.44
rs6976053	7	100512119	T	C	0.000119916	0.000155326	0.471908	463010	2599	ukb-b-19207	Diagnoses - secondary ICD10: R33 Retention of urine	Symptoms	MRC-IEU	0.44
rs6976053	7	100512119	T	C	0.000131987	0.000170601	0.471908	463010	3135	ukb-b-8707	Diagnoses - main ICD10: J22 Unspecified acute lower respiratory infection	Respiratory	MRC-IEU	0.44
rs6976053	7	100512119	T	C	-0.000140633	0.000180957	0.471908	463010	3530	ukb-b-11417	Operative procedures - main OPCS: V54.4 Injection around spinal facet of spine	Musculoskeletal	MRC-IEU	0.44
rs6976053	7	100512119	T	C	0.000139758	0.000181497	0.471908	463010	3551	ukb-b-12913	Operative procedures - secondary OPCS: Z49.3 Skin of anterior trunk	Others	MRC-IEU	0.44
rs6976053	7	100512119	T	C	-0.000172858	0.000222894	0.471908	463010	5394	ukb-b-12114	Operative procedures - secondary OPCS: Y82.3 Application of local anaesthetic NEC	Others	MRC-IEU	0.44
rs6976053	7	100512119	T	C	0.000478757	0.000616235	0.471904	460389	44502	ukb-b-13346	Fractured/broken bones in last 5 years	Musculoskeletal	MRC-IEU	0.44
rs6976053	7	100512119	T	C	0.00116425	0.00150094	0.471896	460844	NA	ukb-b-6306	Overall health rating	Others	MRC-IEU	0.44
rs6976053	7	100512119	T	C	0.00547692	0.00703074	0.473994	39107	NA	ukb-b-8800	Interpolated Year when cancer first diagnosed	Neoplasms	MRC-IEU	0.44
rs6976053	7	100512119	T	C	0.000316359	0.000410811	0.4731	337199	9853	ukb-a-557	Diagnoses - main ICD10: K62 Other diseases of anus and rectum	Digestive	Neale Lab	0.441251
rs6976053	7	100512119	T	C	-0.000911412	0.00118626	0.4731	330759	125089	ukb-a-261	Hearing difficulty/problems with background noise	Sense organs	Neale Lab	0.442307
rs6976053	7	100512119	T	C	8.22e-05	0.000109578	0.471908	463010	1290	ukb-b-8115	Operative procedures - secondary OPCS: Z27.8 Specified upper digestive tract NEC	Others	MRC-IEU	0.450001
rs6976053	7	100512119	T	C	9.28e-05	0.000122566	0.471908	463010	1617	ukb-b-11618	Operative procedures - secondary OPCS: Q55.3 Papanicolau smear NEC	Genitourinary	MRC-IEU	0.450001
rs6976053	7	100512119	T	C	-0.00010878	0.000144516	0.471908	463010	2254	ukb-b-9040	Operative procedures - main OPCS: R18.2 Lower uterine segment caesarean delivery NEC	Gynecologic and Obstetric	MRC-IEU	0.450001
rs6976053	7	100512119	T	C	-0.000110683	0.000145722	0.471908	463010	2283	ukb-b-13276	Operative procedures - main OPCS: S47.2 Drainage of lesion of skin NEC	Dermatologic	MRC-IEU	0.450001
rs6976053	7	100512119	T	C	-0.000118475	0.00015846	0.471909	462933	2701	ukb-b-6474	Treatment/medication code: ezetimibe	Endocrine	MRC-IEU	0.450001
rs6976053	7	100512119	T	C	-0.000120894	0.000161721	0.471909	462933	2814	ukb-b-8470	Operation code: other bowel surgery	Digestive	MRC-IEU	0.450001
rs6976053	7	100512119	T	C	-0.00181217	0.00241746	0.468899	31317	3177	ukb-b-10002	Manic/hyper symptoms: All of the above	Mental health	MRC-IEU	0.450001
rs6976053	7	100512119	T	C	-0.000151493	0.000200359	0.471908	463010	4336	ukb-b-3475	Operative procedures - secondary OPCS: M45.9 Unspecified diagnostic endoscopic examination of bladder	Genitourinary	MRC-IEU	0.450001
rs6976053	7	100512119	T	C	-0.000166134	0.000219117	0.471909	462933	5193	ukb-b-14796	Non-cancer illness code, self-reported: diverticular disease/diverticulitis	Digestive	MRC-IEU	0.450001
rs6976053	7	100512119	T	C	-0.000306896	0.000403253	0.471909	462933	18319	ukb-b-6235	Operation code: cholecystectomy/gall bladder removal	Genitourinary	MRC-IEU	0.450001
rs6976053	7	100512119	T	C	0.000455978	0.000606588	0.471872	459742	42866	ukb-b-18162	Illness, injury, bereavement, stress in last 2 years: Serious illness, injury or assault to yourself	Mental health	MRC-IEU	0.450001
rs6976053	7	100512119	T	C	-0.00134493	0.00177329	0.472025	146542	54234	ukb-b-18674	Ever unenthusiastic/disinterested for a whole week	Mental health	MRC-IEU	0.450001
rs6976053	7	100512119	T	C	-0.00129721	0.00173578	0.471817	461632	NA	ukb-b-11842	Weight	Physical measures	MRC-IEU	0.450001
rs6976053	7	100512119	T	C	0.00304244	0.00404286	0.472657	68426	NA	ukb-b-15268	ECG, number of stages in a phase	Physical measures	MRC-IEU	0.450001
rs6976053	7	100512119	T	C	0.00976926	0.0128656	0.470985	11856	NA	ukb-b-3018	Age at death	Others	MRC-IEU	0.450001
rs6976053	7	100512119	T	C	0.00464655	0.00614281	0.473066	52647	NA	ukb-b-4874	6mm asymmetry angle (right)	Physical measures	MRC-IEU	0.450001
rs6976053	7	100512119	T	C	-8.7e-05	0.000116507	0.471909	462933	1457	ukb-b-1888	Operation code: abdominal/pelvic adhesion surgery	Digestive	MRC-IEU	0.46
rs6976053	7	100512119	T	C	0.000372852	0.000506196	0.471842	112583	1658	ukb-b-20464	Doctor diagnosed COPD (chronic obstructive pulmonary disease)	Respiratory	MRC-IEU	0.46
rs6976053	7	100512119	T	C	0.000118029	0.000160783	0.471909	462933	2782	ukb-b-10324	Operation code: elbow surgery	Musculoskeletal	MRC-IEU	0.46
rs6976053	7	100512119	T	C	0.000122103	0.000165961	0.471908	463010	2964	ukb-b-14547	Operative procedures - secondary OPCS: H25.9 Unspecified diagnostic endoscopic examination of lower bowel using fibreoptic sigmoidoscope	Digestive	MRC-IEU	0.46
rs6976053	7	100512119	T	C	-0.000138837	0.000187935	0.471909	462933	3808	ukb-b-12974	Operation code: bone surgery/joint surgery	Musculoskeletal	MRC-IEU	0.46
rs6976053	7	100512119	T	C	-0.000208948	0.000282376	0.471909	462933	8707	ukb-b-15666	Treatment/medication code: amitriptyline	Mental health	MRC-IEU	0.46
rs6976053	7	100512119	T	C	0.000988011	0.00132765	0.471806	209638	51976	ukb-b-14395	Medication for cholesterol, blood pressure or diabetes: Blood pressure medication	Circulatory	MRC-IEU	0.46
rs6976053	7	100512119	T	C	0.000673339	0.000911657	0.471908	463010	121646	ukb-b-19950	Operative procedures - main OPCS: X99.8 No procedure performed	Others	MRC-IEU	0.46
rs6976053	7	100512119	T	C	0.000255931	0.000346466	0.4731	337199	6958	ukb-a-538	Diagnoses - main ICD10: I83 Varicose veins of lower extremities	Circulatory	Neale Lab	0.460097
rs6976053	7	100512119	T	C	-0.0018383	0.0025012	0.47291	292933	NA	ukb-d-30660_irnt	Direct bilirubin	Blood biochemistry	NA	0.46236
rs6976053	7	100512119	T	C	-0.00164117	0.00226288	0.4731	84489	57893	ukb-a-346	Back pain for 3+ months	Symptoms	Neale Lab	0.468297
rs6976053	7	100512119	T	C	-7.13e-05	9.94e-05	0.471909	462933	1060	ukb-b-7831	Non-cancer illness code, self-reported: fracture wrist / colles fracture	Musculoskeletal	MRC-IEU	0.47
rs6976053	7	100512119	T	C	-7.99e-05	0.000110156	0.471909	462933	1301	ukb-b-16128	Treatment/medication code: meloxicam	Symptoms	MRC-IEU	0.47
rs6976053	7	100512119	T	C	8.71e-05	0.000119218	0.471909	462933	1526	ukb-b-17006	Non-cancer illness code, self-reported: head injury	Injuries and poisonings	MRC-IEU	0.47
rs6976053	7	100512119	T	C	-0.00310584	0.00429097	0.471083	95998	NA	ukb-b-14664	3mm strong meridian (left)	Physical measures	MRC-IEU	0.47
rs6976053	7	100512119	T	C	0.0071222	0.0099551	0.471993	19621	NA	ukb-b-14905	Age at bilateral oophorectomy (both ovaries removed)	Gynecologic and Obstetric	MRC-IEU	0.47
rs6976053	7	100512119	T	C	0.00301248	0.00416002	0.472533	113410	NA	ukb-b-19585	Duration to entering value	Mental health	MRC-IEU	0.47
rs6976053	7	100512119	T	C	-0.00444676	0.00619361	0.472492	51767	NA	ukb-b-5309	6mm regularity index (left)	Physical measures	MRC-IEU	0.47
rs6976053	7	100512119	T	C	-0.00142564	0.001967	0.471771	454684	NA	ukb-b-8338	Arm fat mass (left)	Physical measures	MRC-IEU	0.47
rs6976053	7	100512119	T	C	-0.00088767	0.00123306	0.471783	454463	NA	ukb-b-9685	Trunk predicted mass	Physical measures	MRC-IEU	0.47
rs6976053	7	100512119	T	C	9.59e-05	0.000133656	0.472484	361194	1121	ukb-d-K58	Diagnoses - main ICD10: K58 Irritable bowel syndrome	Digestive	NA	0.473005
rs6976053	7	100512119	T	C	-0.000340187	0.000475274	0.4731	336138	13238	ukb-a-431	Mouth/teeth dental problems: Loose teeth	Digestive	Neale Lab	0.474133
rs6976053	7	100512119	T	C	7.19e-05	0.000101316	0.471909	462933	1100	ukb-b-5981	Operation code: removal of rodent ulcer / basal cell carcinoma (bcc)	Neoplasms	MRC-IEU	0.48
rs6976053	7	100512119	T	C	-8.12e-05	0.000113883	0.471909	462933	1391	ukb-b-5257	Non-cancer illness code, self-reported: rheumatic fever	Infectious diseases	MRC-IEU	0.48
rs6976053	7	100512119	T	C	-7.98e-05	0.00011427	0.471909	462933	1401	ukb-b-8720	Non-cancer illness code, self-reported: pernicious anaemia	Hematopoietic	MRC-IEU	0.48
rs6976053	7	100512119	T	C	0.000134106	0.000189704	0.471909	462933	3909	ukb-b-5479	Operation code: cone biopsy	Genitourinary	MRC-IEU	0.48
rs6976053	7	100512119	T	C	0.0001806	0.000254404	0.471909	462933	7122	ukb-b-12722	Non-cancer illness code, self-reported: uterine fibroids	Genitourinary	MRC-IEU	0.48
rs6976053	7	100512119	T	C	0.000730126	0.00102646	0.471891	461384	262527	ukb-b-14238	Mineral and other dietary supplements: None of the above	Others	MRC-IEU	0.48
rs6976053	7	100512119	T	C	-0.00235238	0.00330693	0.472059	250782	NA	ukb-b-1209	Number of live births	Gynecologic and Obstetric	MRC-IEU	0.48
rs6976053	7	100512119	T	C	0.00080865	0.00114812	0.4731	255492	199585	ukb-a-233	Reproduciblity of spirometry measurement using ERS/ATS criteria	Physical measures	Neale Lab	0.481229
rs6976053	7	100512119	T	C	0.00149864	0.00216445	0.4731	307638	NA	ukb-a-338	Peak expiratory flow (PEF)	Physical measures	Neale Lab	0.488693
rs6976053	7	100512119	T	C	-0.000118464	0.000171586	0.4731	337199	1676	ukb-a-548	Diagnoses - main ICD10: K35 Acute appendicitis	Digestive	Neale Lab	0.489939
rs6976053	7	100512119	T	C	9.39e-05	0.000137593	0.471908	463010	2035	ukb-b-46	Operative procedures - main OPCS: E08.1 Polypectomy of internal nose	Respiratory	MRC-IEU	0.49
rs6976053	7	100512119	T	C	-0.000117131	0.000171409	0.471908	463010	3167	ukb-b-9581	Operative procedures - secondary OPCS: Y81.9 Unspecified spinal anaesthetic	Others	MRC-IEU	0.49
rs6976053	7	100512119	T	C	0.000484146	0.000700819	0.471906	461113	60218	ukb-b-7872	Mouth/teeth dental problems: Bleeding gums	Digestive	MRC-IEU	0.49
rs6976053	7	100512119	T	C	-0.00126279	0.00184771	0.472528	434576	NA	ukb-b-13231	Place of birth in UK - east co-ordinate	Others	MRC-IEU	0.49
rs6976053	7	100512119	T	C	-0.00100657	0.00146337	0.4731	326730	NA	ukb-a-243	Frequency of unenthusiasm / disinterest in last 2 weeks	Mental health	Neale Lab	0.491551
rs6976053	7	100512119	T	C	-0.00270197	0.00393016	0.4731	123846	NA	ukb-a-319	Age at first live birth	Gynecologic and Obstetric	Neale Lab	0.491771
rs6976053	7	100512119	T	C	0.0016747	0.0024633	0.47249	315268	NA	ukb-d-30600_irnt	Albumin	Blood biochemistry	NA	0.49658
rs6976053	7	100512119	T	C	7.38e-05	0.000109707	0.471908	463010	1291	ukb-b-18297	Operative procedures - main OPCS: J13.2 Percutaneous biopsy of lesion of liver NEC	Digestive	MRC-IEU	0.5
rs6976053	7	100512119	T	C	7.83e-05	0.000116407	0.471908	463010	1454	ukb-b-13639	Operative procedures - main OPCS: H28.9 Unspecified diagnostic endoscopic examination of sigmoid colon using rigid sigmoidoscope	Digestive	MRC-IEU	0.5
rs6976053	7	100512119	T	C	7.96e-05	0.000118022	0.471908	463010	1496	ukb-b-17501	Operative procedures - secondary OPCS: Z86.4 Metatarsophalangeal joint of great toe	Others	MRC-IEU	0.5
rs6976053	7	100512119	T	C	0.000101193	0.000148644	0.471908	463010	2381	ukb-b-9242	Operative procedures - main OPCS: K75.1 Percutaneous transluminal balloon angioplasty and insertion of 1-2 drug-eluting stents into coronary artery	Circulatory	MRC-IEU	0.5
rs6976053	7	100512119	T	C	-0.00034094	0.00050312	0.472219	150642	2940	ukb-b-10181	Eye problems/disorders: Diabetes related eye disease	Sense organs	MRC-IEU	0.5
rs6976053	7	100512119	T	C	-0.000117481	0.000176225	0.471909	462933	3347	ukb-b-7603	Non-cancer illness code, self-reported: muscle or soft tissue injuries	Musculoskeletal	MRC-IEU	0.5
rs6976053	7	100512119	T	C	0.000270929	0.000402989	0.471909	462933	18098	ukb-b-14782	Operation code: wisdom teeth surgery	Digestive	MRC-IEU	0.5
rs6976053	7	100512119	T	C	-0.000588139	0.000869925	0.471907	462013	106201	ukb-b-17241	Blood clot, DVT, bronchitis, emphysema, asthma, rhinitis, eczema, allergy diagnosed by doctor: Hayfever, allergic rhinitis or eczema	Respiratory	MRC-IEU	0.5
rs6976053	7	100512119	T	C	0.0013683	0.00204641	0.471967	459523	NA	ukb-b-16287	Mean time to correctly identify matches	Mental health	MRC-IEU	0.5
rs6976053	7	100512119	T	C	0.00312323	0.00460372	0.471175	94258	NA	ukb-b-1732	3mm asymmetry angle (right)	Physical measures	MRC-IEU	0.5
rs6976053	7	100512119	T	C	-0.00313246	0.00459847	0.471175	94258	NA	ukb-b-7217	3mm asymmetry index (right)	Physical measures	MRC-IEU	0.5
rs6976053	7	100512119	T	C	-0.000854617	0.00125507	0.47177	454655	NA	ukb-b-9093	Arm predicted mass (left)	Physical measures	MRC-IEU	0.5
rs6976053	7	100512119	T	C	0.0043316	0.006436	0.47249	315268	NA	ukb-d-30600_raw	Albumin	Blood biochemistry	NA	0.50093
rs6976053	7	100512119	T	C	0.000804521	0.00120433	0.4731	336314	191371	ukb-a-493	Mineral and other dietary supplements: None of the above	Others	Neale Lab	0.50412
rs6976053	7	100512119	T	C	0.000195713	0.000294029	0.4731	337159	4985	ukb-a-148	Treatment/medication code: bisoprolol	Circulatory	Neale Lab	0.505652
rs6976053	7	100512119	T	C	0.000174616	0.000263257	0.4731	337159	3972	ukb-a-151	Treatment/medication code: salbutamol	Respiratory	Neale Lab	0.507144
rs6976053	7	100512119	T	C	0.000974584	0.00149649	0.469908	33364	1293	ukb-b-5012	Surgery on leg arteries (other than for varicose veins)	Circulatory	MRC-IEU	0.51
rs6976053	7	100512119	T	C	-8.22e-05	0.000123533	0.471909	462933	1638	ukb-b-12729	Operation code: nephrectomy/kidney removed	Genitourinary	MRC-IEU	0.51
rs6976053	7	100512119	T	C	9.31e-05	0.000141849	0.471909	462933	2163	ukb-b-7150	Non-cancer illness code, self-reported: urinary tract infection/kidney infection	Genitourinary	MRC-IEU	0.51
rs6976053	7	100512119	T	C	9.41e-05	0.000143335	0.471909	462933	2208	ukb-b-3380	Treatment/medication code: pravastatin	Endocrine	MRC-IEU	0.51
rs6976053	7	100512119	T	C	-0.000113992	0.000174842	0.471909	462933	3292	ukb-b-2349	Non-cancer illness code, self-reported: cervical spondylosis	Musculoskeletal	MRC-IEU	0.51
rs6976053	7	100512119	T	C	0.000144277	0.000220024	0.471908	463010	5243	ukb-b-1511	Operative procedures - main OPCS: H20.1 Fibreoptic endoscopic snare resection of lesion of colon	Digestive	MRC-IEU	0.51
rs6976053	7	100512119	T	C	0.00284713	0.00432422	0.473219	105451	NA	ukb-b-16311	Interval between previous point and current one in alphanumeric path (trail #2)	Mental health	MRC-IEU	0.51
rs6976053	7	100512119	T	C	0.00142021	0.00216188	0.4731	111099	NA	ukb-a-197	Prospective memory result	Mental health	Neale Lab	0.511225
rs6976053	7	100512119	T	C	0.000494224	0.000758919	0.4731	337154	NA	ukb-a-21	Number of self-reported cancers	Neoplasms	Neale Lab	0.514904
rs6976053	7	100512119	T	C	0.000680692	0.00104577	0.4731	328725	77767	ukb-a-50	Nervous feelings	Mental health	Neale Lab	0.515112
rs6976053	7	100512119	T	C	0.000365632	0.000563772	0.4731	337159	19084	ukb-a-193	Treatment/medication code: bendroflumethiazide	Circulatory	Neale Lab	0.516633
rs6976053	7	100512119	T	C	7.35e-05	0.000114599	0.471909	462933	1409	ukb-b-4699	Treatment/medication code: glyceryl trinitrate	Circulatory	MRC-IEU	0.52
rs6976053	7	100512119	T	C	-8.5e-05	0.000130724	0.471909	462933	1835	ukb-b-8587	Treatment/medication code: beclomethasone	Respiratory	MRC-IEU	0.52
rs6976053	7	100512119	T	C	8.63e-05	0.000135361	0.471908	463010	1968	ukb-b-16454	Operative procedures - secondary OPCS: G45.1 Fibreoptic endoscopic examination of upper gastrointestinal tract and biopsy of lesion of upper gastrointestinal tract	Digestive	MRC-IEU	0.52
rs6976053	7	100512119	T	C	-8.68e-05	0.000135128	0.471909	462933	1968	ukb-b-17533	Operation code: uterine surgery	Genitourinary	MRC-IEU	0.52
rs6976053	7	100512119	T	C	8.72e-05	0.000136941	0.471908	463010	2015	ukb-b-19064	Operative procedures - secondary OPCS: Y20.3 Biopsy of lesion of organ NOC	Others	MRC-IEU	0.52
rs6976053	7	100512119	T	C	-0.00018061	0.000281271	0.471922	461857	8595	ukb-b-17107	Pain type(s) experienced in last month: Facial pain	Symptoms	MRC-IEU	0.52
rs6976053	7	100512119	T	C	0.000189298	0.000294655	0.471907	462013	9440	ukb-b-11411	Blood clot, DVT, bronchitis, emphysema, asthma, rhinitis, eczema, allergy diagnosed by doctor: Blood clot in the leg (DVT)	Circulatory	MRC-IEU	0.52
rs6976053	7	100512119	T	C	0.000647446	0.00101651	0.471922	461857	184616	ukb-b-9130	Pain type(s) experienced in last month: None of the above	Symptoms	MRC-IEU	0.52
rs6976053	7	100512119	T	C	-0.00266751	0.00417195	0.472613	113106	NA	ukb-b-15625	Number of symbol digit matches made correctly	Mental health	MRC-IEU	0.52
rs6976053	7	100512119	T	C	-0.000790787	0.00123704	0.471789	454508	NA	ukb-b-17409	Trunk fat-free mass	Physical measures	MRC-IEU	0.52
rs6976053	7	100512119	T	C	-0.0026877	0.00419345	0.472472	113162	NA	ukb-b-19129	Number of incorrect matches in round	Mental health	MRC-IEU	0.52
rs6976053	7	100512119	T	C	-0.000793998	0.00123597	0.471777	454753	NA	ukb-b-19520	Arm fat-free mass (right)	Physical measures	MRC-IEU	0.52
rs6976053	7	100512119	T	C	-0.00160475	0.00248828	0.472162	192526	NA	ukb-b-2482	Years since last cervical smear test	Gynecologic and Obstetric	MRC-IEU	0.52
rs6976053	7	100512119	T	C	-0.00438814	0.00687739	0.470618	41182	NA	ukb-b-6392	Longest period of unenthusiasm / disinterest	Mental health	MRC-IEU	0.52
rs6976053	7	100512119	T	C	1.5936	2.496	0.47395	54498	NA	ukb-d-30800_raw	Oestradiol	Blood biochemistry	NA	0.52317
rs6976053	7	100512119	T	C	0.00569012	0.0090064	0.4731	108818	NA	ukb-a-196	Fluid intelligence score	Mental health	Neale Lab	0.527529
rs6976053	7	100512119	T	C	-8.48e-05	0.000134641	0.4731	337159	1030	ukb-a-135	Treatment/medication code: vitamin b12 preparation	Others	Neale Lab	0.528769
rs6976053	7	100512119	T	C	6.22e-05	9.89e-05	0.471903	460340	1036	ukb-b-873	Fractured bone site(s): Spine	Musculoskeletal	MRC-IEU	0.53
rs6976053	7	100512119	T	C	-6.61e-05	0.000104987	0.471909	462933	1182	ukb-b-10272	Treatment/medication code: digoxin	Circulatory	MRC-IEU	0.53
rs6976053	7	100512119	T	C	6.71e-05	0.00010619	0.471909	462933	1210	ukb-b-13532	Non-cancer illness code, self-reported: thyroid problem (not cancer)	Endocrine	MRC-IEU	0.53
rs6976053	7	100512119	T	C	-8.06e-05	0.000128632	0.471908	463010	1782	ukb-b-19204	Operative procedures - main OPCS: P23.3 Posterior colporrhaphy NEC	Genitourinary	MRC-IEU	0.53
rs6976053	7	100512119	T	C	-9.39e-05	0.000151064	0.471909	462933	2454	ukb-b-12209	Treatment/medication code: methotrexate	Neoplasms	MRC-IEU	0.53
rs6976053	7	100512119	T	C	0.000100641	0.000161612	0.471909	462933	2810	ukb-b-10003	Treatment/medication code: becotide 50 inhaler	Endocrine	MRC-IEU	0.53
rs6976053	7	100512119	T	C	0.000102793	0.000163393	0.471908	463010	2875	ukb-b-5968	Operative procedures - secondary OPCS: Z28.8 Specified large intestine NEC	Others	MRC-IEU	0.53
rs6976053	7	100512119	T	C	0.000113635	0.000182987	0.471908	463010	3626	ukb-b-19199	Operative procedures - secondary OPCS: Y80.2 Inhalation anaesthetic using endotracheal intubation NEC	Others	MRC-IEU	0.53
rs6976053	7	100512119	T	C	-0.000133828	0.000210974	0.471909	462933	4836	ukb-b-7869	Operation code: coronary angioplasty (ptca) +/- stent	Circulatory	MRC-IEU	0.53
rs6976053	7	100512119	T	C	-0.000168293	0.00026705	0.471909	462933	7755	ukb-b-15904	Non-cancer illness code, self-reported: prolapsed disc/slipped disc	Genitourinary	MRC-IEU	0.53
rs6976053	7	100512119	T	C	0.000557961	0.000889514	0.47194	450700	106635	ukb-b-20544	Nervous feelings	Mental health	MRC-IEU	0.53
rs6976053	7	100512119	T	C	0.000686271	0.00108342	0.472037	250440	205516	ukb-b-9509	Ever taken oral contraceptive pill	Gynecologic and Obstetric	MRC-IEU	0.53
rs6976053	7	100512119	T	C	-0.000824579	0.00130167	0.471775	454835	NA	ukb-b-12828	Leg fat-free mass (right)	Physical measures	MRC-IEU	0.53
rs6976053	7	100512119	T	C	-0.00382195	0.00607892	0.471628	43125	NA	ukb-b-3278	Length of menstrual cycle	Gynecologic and Obstetric	MRC-IEU	0.53
rs6976053	7	100512119	T	C	-0.000616681	0.000993982	0.4731	331274	67968	ukb-a-309	Other serious medical condition/disability diagnosed by doctor	Others	Neale Lab	0.534985
rs6976053	7	100512119	T	C	-0.000456566	0.000740066	0.4731	336138	34398	ukb-a-427	Mouth/teeth dental problems: Mouth ulcers	Digestive	Neale Lab	0.537284
rs6976053	7	100512119	T	C	0.000205723	0.000334123	0.4731	337199	6453	ukb-a-554	Diagnoses - main ICD10: K52 Other non-infective gastro-enteritis and colitis	Digestive	Neale Lab	0.538085
rs6976053	7	100512119	T	C	-0.000193606	0.000315876	0.4731	337159	5758	ukb-a-170	Treatment/medication code: citalopram	Mental health	Neale Lab	0.539931
rs6976053	7	100512119	T	C	7.09e-05	0.000114816	0.471909	462933	1414	ukb-b-20415	Treatment/medication code: selenium product	Endocrine	MRC-IEU	0.54
rs6976053	7	100512119	T	C	-7.06e-05	0.000114928	0.471909	462933	1417	ukb-b-18819	Treatment/medication code: vitamin b12 preparation	Others	MRC-IEU	0.54
rs6976053	7	100512119	T	C	-9.46e-05	0.000154497	0.471909	462933	2568	ukb-b-2719	Operation code: laparotomy nos	Others	MRC-IEU	0.54
rs6976053	7	100512119	T	C	-0.000106096	0.000171362	0.471909	462933	3162	ukb-b-18578	Non-cancer illness code, self-reported: heart valve problem/heart murmur	Circulatory	MRC-IEU	0.54
rs6976053	7	100512119	T	C	0.000140796	0.000229103	0.471909	462933	5683	ukb-b-3422	Operation code: spine or back surgery	Musculoskeletal	MRC-IEU	0.54
rs6976053	7	100512119	T	C	-0.000147773	0.000243089	0.471909	462933	6417	ukb-b-7280	Non-cancer illness code, self-reported: emphysema/chronic bronchitis	Respiratory	MRC-IEU	0.54
rs6976053	7	100512119	T	C	0.000185979	0.000307007	0.471908	463010	10361	ukb-b-13803	Operative procedures - main OPCS: J18.3 Total cholecystectomy NEC	Digestive	MRC-IEU	0.54
rs6976053	7	100512119	T	C	-0.000281808	0.000464473	0.471903	460340	24060	ukb-b-17738	Fractured bone site(s): Other bones	Musculoskeletal	MRC-IEU	0.54
rs6976053	7	100512119	T	C	-0.00544836	0.00881049	0.465981	25486	NA	ukb-b-18290	Age hayfever or allergic rhinitis diagnosed by doctor	Respiratory	MRC-IEU	0.54
rs6976053	7	100512119	T	C	0.00125452	0.00203729	0.471946	459281	NA	ukb-b-19373	Duration to first press of snap-button in each round	Mental health	MRC-IEU	0.54
rs6976053	7	100512119	T	C	-0.00271331	0.00444925	0.471015	100983	NA	ukb-b-4535	logMAR, final (left)	Physical measures	MRC-IEU	0.54
rs6976053	7	100512119	T	C	-0.00272581	0.00447067	0.4731	75840	NA	ukb-a-368	Work/job satisfaction	Mental health	Neale Lab	0.542056
rs6976053	7	100512119	T	C	0.000683509	0.00112663	0.4731	335591	231424	ukb-a-459	Vitamin and mineral supplements: None of the above	Others	Neale Lab	0.54406
rs6976053	7	100512119	T	C	-0.000113448	0.000191992	0.471909	462933	3976	ukb-b-10097	Operation code: skin operation or plastic surgery	Dermatologic	MRC-IEU	0.55
rs6976053	7	100512119	T	C	0.000119534	0.000199358	0.471909	462933	4290	ukb-b-8837	Cancer code, self-reported: basal cell carcinoma	Neoplasms	MRC-IEU	0.55
rs6976053	7	100512119	T	C	-0.000133122	0.00022417	0.471909	462933	5469	ukb-b-9971	Treatment/medication code: thyroxine product	Endocrine	MRC-IEU	0.55
rs6976053	7	100512119	T	C	0.000157864	0.000262193	0.471909	462933	7473	ukb-b-3388	Operation code: ear surgery	Sense organs	MRC-IEU	0.55
rs6976053	7	100512119	T	C	0.000400583	0.000666637	0.471927	460702	53414	ukb-b-18336	Seen a psychiatrist for nerves, anxiety, tension or depression	Mental health	MRC-IEU	0.55
rs6976053	7	100512119	T	C	-0.00210283	0.00348534	0.469033	78392	NA	ukb-b-4958	Number of pregnancy terminations	Gynecologic and Obstetric	MRC-IEU	0.55
rs6976053	7	100512119	T	C	-0.000172645	0.000292191	0.4731	337199	4908	ukb-a-568	Diagnoses - main ICD10: M25 Other joint disorders not elsewhere classified	Musculoskeletal	Neale Lab	0.554613
rs6976053	7	100512119	T	C	-0.000136949	0.000233058	0.4731	337199	3140	ukb-a-576	Diagnoses - main ICD10: N40 Hyperplasia of prostate	Genitourinary	Neale Lab	0.556789
rs6976053	7	100512119	T	C	-0.00031777	0.000542022	0.4731	335546	17380	ukb-a-441	Fractured bone site(s): Other bones	Musculoskeletal	Neale Lab	0.557697
rs6976053	7	100512119	T	C	0.00259324	0.00444271	0.4731	145558	NA	ukb-a-318	Birth weight of first child	Gynecologic and Obstetric	Neale Lab	0.559417
rs6976053	7	100512119	T	C	5.67e-05	9.81e-05	0.471908	463010	1032	ukb-b-4820	Operative procedures - secondary OPCS: E13.6 Puncture of maxillary antrum	Respiratory	MRC-IEU	0.56
rs6976053	7	100512119	T	C	5.68e-05	9.81e-05	0.471908	463010	1034	ukb-b-20118	Operative procedures - main OPCS: M65.1 Endoscopic resection of prostate using electrotome	Genitourinary	MRC-IEU	0.56
rs6976053	7	100512119	T	C	7.79e-05	0.000132935	0.471908	463010	1903	ukb-b-17635	Operative procedures - main OPCS: M47.3 Removal of urethral catheter from bladder	Genitourinary	MRC-IEU	0.56
rs6976053	7	100512119	T	C	-0.000243772	0.000417027	0.47209	151059	2008	ukb-b-4323	Attempted fluid intelligence (FI) test.	Mental health	MRC-IEU	0.56
rs6976053	7	100512119	T	C	0.000107096	0.000183699	0.471908	463010	3638	ukb-b-11427	Operative procedures - secondary OPCS: Z81.4 Shoulder joint	Others	MRC-IEU	0.56
rs6976053	7	100512119	T	C	-0.000216121	0.000369937	0.471909	462933	15516	ukb-b-9263	Operation code: inguinal/femoral hernia repair	Digestive	MRC-IEU	0.56
rs6976053	7	100512119	T	C	0.000261145	0.000447186	0.471909	462933	23610	ukb-b-6863	Operation code: caesarean section / caesarian section	Gynecologic and Obstetric	MRC-IEU	0.56
rs6976053	7	100512119	T	C	-0.0021099	0.00361294	0.47206	148695	NA	ukb-b-18697	Signal-to-noise-ratio (SNR) of triplet (right)	Physical measures	MRC-IEU	0.56
rs6976053	7	100512119	T	C	-0.00209895	0.00361917	0.471878	148728	NA	ukb-b-43	Signal-to-noise-ratio (SNR) of triplet (left)	Physical measures	MRC-IEU	0.56
rs6976053	7	100512119	T	C	-0.000531548	0.000920505	0.4731	178676	14702	ukb-a-325	Bilateral oophorectomy (both ovaries removed)	Gynecologic and Obstetric	Neale Lab	0.563635
rs6976053	7	100512119	T	C	-0.000218568	0.000379522	0.4731	337159	8392	ukb-a-159	Treatment/medication code: metformin	Endocrine	Neale Lab	0.564682
rs6976053	7	100512119	T	C	0.00124125	0.00217214	0.4731	70992	55910	ukb-a-353	Knee pain for 3+ months	Symptoms	Neale Lab	0.567701
rs6976053	7	100512119	T	C	0.00106169	0.00186459	0.4731	331117	NA	ukb-a-264	Body fat percentage	Physical measures	Neale Lab	0.569087
rs6976053	7	100512119	T	C	5.82e-05	0.000101978	0.471908	463010	1115	ukb-b-197	Operative procedures - secondary OPCS: C90.9 Unspecified local anaesthetics for ophthalmology procedures	Sense organs	MRC-IEU	0.57
rs6976053	7	100512119	T	C	-5.87e-05	0.000103775	0.471908	463010	1160	ukb-b-7660	Diagnoses - main ICD9: 4549 Varicose veins of lower extremity without ulcer/inflammation	Circulatory	MRC-IEU	0.57
rs6976053	7	100512119	T	C	7.51e-05	0.000133329	0.471909	462933	1909	ukb-b-10224	Non-cancer illness code, self-reported: meningitis	Neurological	MRC-IEU	0.57
rs6976053	7	100512119	T	C	8.2e-05	0.000142617	0.471908	463010	2186	ukb-b-15453	Operative procedures - secondary OPCS: Z85.6 Ankle joint	Others	MRC-IEU	0.57
rs6976053	7	100512119	T	C	-9.91e-05	0.000175781	0.471909	462933	3329	ukb-b-9039	Non-cancer illness code, self-reported: allergy/hypersensitivity/anaphylaxis	Injuries and poisonings	MRC-IEU	0.57
rs6976053	7	100512119	T	C	0.000119787	0.00020899	0.471908	463010	4720	ukb-b-13864	Operative procedures - secondary OPCS: Z27.6 Ileum	Others	MRC-IEU	0.57
rs6976053	7	100512119	T	C	0.000382295	0.000666129	0.471908	463010	54358	ukb-b-12493	Diagnoses - secondary ICD10: I10 Essential (primary) hypertension	Circulatory	MRC-IEU	0.57
rs6976053	7	100512119	T	C	0.00104075	0.00185523	0.470896	97889	76910	ukb-b-8906	Knee pain for 3+ months	Symptoms	MRC-IEU	0.57
rs6976053	7	100512119	T	C	-0.000227453	0.000402529	0.472085	250465	245275	ukb-b-7128	Ever had cervical smear test	Gynecologic and Obstetric	MRC-IEU	0.57
rs6976053	7	100512119	T	C	0.00119331	0.00210311	0.472741	69537	NA	ukb-b-14149	Able to walk or cycle unaided for 10 minutes	Physical measures	MRC-IEU	0.57
rs6976053	7	100512119	T	C	-0.000740342	0.00130626	0.471772	454874	NA	ukb-b-16446	Basal metabolic rate	Physical measures	MRC-IEU	0.57
rs6976053	7	100512119	T	C	-0.00375006	0.00653952	0.472601	46207	NA	ukb-b-4643	Age at hysterectomy	Gynecologic and Obstetric	MRC-IEU	0.57
rs6976053	7	100512119	T	C	0.00240752	0.00424375	0.4731	110099	NA	ukb-a-365	Pulse wave peak to peak time	Physical measures	Neale Lab	0.570504
rs6976053	7	100512119	T	C	-0.000888671	0.00156927	0.4731	179567	120566	ukb-a-326	Had other major operations	Others	Neale Lab	0.571194
rs6976053	7	100512119	T	C	-0.00208028	0.00369106	0.4731	110964	NA	ukb-a-369	Health satisfaction	Mental health	Neale Lab	0.573028
rs6976053	7	100512119	T	C	-0.000883527	0.00159048	0.4731	331253	NA	ukb-a-281	Leg predicted mass (left)	Physical measures	Neale Lab	0.578546
rs6976053	7	100512119	T	C	8.57e-05	0.000156253	0.471909	462933	2626	ukb-b-8241	Treatment/medication code: prednisolone	Endocrine	MRC-IEU	0.58
rs6976053	7	100512119	T	C	-0.000106204	0.000189718	0.471909	462933	3883	ukb-b-288	Treatment/medication code: folic acid product	Endocrine	MRC-IEU	0.58
rs6976053	7	100512119	T	C	-0.000111097	0.000200179	0.471909	462933	4357	ukb-b-16904	Operation code: anterior/posterior repair bladder/uterus	Genitourinary	MRC-IEU	0.58
rs6976053	7	100512119	T	C	0.000115288	0.000208816	0.471908	463010	4770	ukb-b-15591	Operative procedures - main OPCS: N17.1 Bilateral vasectomy	Genitourinary	MRC-IEU	0.58
rs6976053	7	100512119	T	C	-0.000406697	0.000737182	0.472219	150642	6464	ukb-b-17324	Eye problems/disorders: Glaucoma	Sense organs	MRC-IEU	0.58
rs6976053	7	100512119	T	C	-0.000134543	0.000244043	0.471909	462933	6543	ukb-b-13251	Non-cancer illness code, self-reported: gout	Musculoskeletal	MRC-IEU	0.58
rs6976053	7	100512119	T	C	-0.000226707	0.000414889	0.471911	460536	19050	ukb-b-18189	Reason for glasses/contact lenses: For long-sightedness, i.e. for distance and near, but particularly for near tasks like reading (called 'hypermetropia')	Sense organs	MRC-IEU	0.58
rs6976053	7	100512119	T	C	0.000418071	0.000764008	0.471875	458012	73061	ukb-b-10591	Chest pain or discomfort	Symptoms	MRC-IEU	0.58
rs6976053	7	100512119	T	C	0.00148635	0.00270586	0.472313	261932	NA	ukb-b-13378	Birth weight	Others	MRC-IEU	0.58
rs6976053	7	100512119	T	C	0.00544733	0.00981522	0.465688	20911	NA	ukb-b-7435	Age diabetes diagnosed	Endocrine	MRC-IEU	0.58
rs6976053	7	100512119	T	C	0.000880213	0.00162861	0.4731	180631	71377	ukb-a-324	Ever used hormone-replacement therapy (HRT)	Gynecologic and Obstetric	Neale Lab	0.588875
rs6976053	7	100512119	T	C	5.29e-05	9.88e-05	0.471908	463010	1046	ukb-b-13176	Operative procedures - main OPCS: K63.1 Angiocardiography of combination of right and left side of heart	Circulatory	MRC-IEU	0.59
rs6976053	7	100512119	T	C	-5.95e-05	0.000110379	0.471908	463010	1307	ukb-b-19546	Operative procedures - secondary OPCS: W85.2 Endoscopic irrigation of knee joint	Musculoskeletal	MRC-IEU	0.59
rs6976053	7	100512119	T	C	-6.13e-05	0.000115011	0.471908	463010	1420	ukb-b-12362	Operative procedures - secondary OPCS: U20.1 Transthoracic echocardiography	Others	MRC-IEU	0.59
rs6976053	7	100512119	T	C	-8.56e-05	0.000159325	0.471908	463010	2731	ukb-b-2188	Operative procedures - secondary OPCS: H22.9 Unspecified diagnostic endoscopic examination of colon	Digestive	MRC-IEU	0.59
rs6976053	7	100512119	T	C	-0.000159379	0.000298449	0.471908	463010	9746	ukb-b-7881	Operative procedures - main OPCS: W82.2 Endoscopic resection of semilunar cartilage NEC	Musculoskeletal	MRC-IEU	0.59
rs6976053	7	100512119	T	C	-0.000688212	0.00129329	0.471775	454834	NA	ukb-b-14310	Leg predicted mass (right)	Physical measures	MRC-IEU	0.59
rs6976053	7	100512119	T	C	0.00754475	0.0138642	0.469049	10339	NA	ukb-b-2729	Age heart attack diagnosed	Circulatory	MRC-IEU	0.59
rs6976053	7	100512119	T	C	0.00181788	0.00333036	0.471941	180068	NA	ukb-b-4206	Age when last used oral contraceptive pill	Gynecologic and Obstetric	MRC-IEU	0.59
rs6976053	7	100512119	T	C	0.00100817	0.00188497	0.47197	152605	NA	ukb-b-4282	Prospective memory result	Mental health	MRC-IEU	0.59
rs6976053	7	100512119	T	C	-0.000990548	0.00184083	0.4731	331198	NA	ukb-a-286	Arm fat percentage (left)	Physical measures	Neale Lab	0.59051
rs6976053	7	100512119	T	C	0.000852595	0.00160406	0.4731	152035	111605	ukb-a-316	Had menopause	Gynecologic and Obstetric	Neale Lab	0.595056
rs6976053	7	100512119	T	C	-0.000851053	0.00160136	0.4731	331258	NA	ukb-a-280	Leg fat-free mass (left)	Physical measures	Neale Lab	0.595101
rs6976053	7	100512119	T	C	0.000450148	0.000852911	0.4731	336428	47823	ukb-a-256	Other eye problems	Sense organs	Neale Lab	0.597653
rs6976053	7	100512119	T	C	5.57e-05	0.000105665	0.471909	462933	1197	ukb-b-9897	Operation code: dental/tooth surgery	Digestive	MRC-IEU	0.6
rs6976053	7	100512119	T	C	-6.14e-05	0.00011588	0.471909	462933	1441	ukb-b-17078	Treatment/medication code: movicol oral powder	Digestive	MRC-IEU	0.6
rs6976053	7	100512119	T	C	6.9e-05	0.000133237	0.471908	463010	1909	ukb-b-13773	Operative procedures - secondary OPCS: Y84.8 Other specified other anaesthetic	Others	MRC-IEU	0.6
rs6976053	7	100512119	T	C	7.26e-05	0.000139838	0.471908	463010	2106	ukb-b-15932	Operative procedures - main OPCS: T52.1 Palmar fasciectomy	Dermatologic	MRC-IEU	0.6
rs6976053	7	100512119	T	C	8.22e-05	0.000156367	0.471908	463010	2630	ukb-b-8136	Operative procedures - main OPCS: W38.1 Primary total prosthetic replacement of hip joint not using cement	Musculoskeletal	MRC-IEU	0.6
rs6976053	7	100512119	T	C	0.000100118	0.000189464	0.471909	462933	3872	ukb-b-1974	Treatment/medication code: felodipine	Circulatory	MRC-IEU	0.6
rs6976053	7	100512119	T	C	-0.000249239	0.000476734	0.471909	462933	25767	ukb-b-18799	Treatment/medication code: bendroflumethiazide	Circulatory	MRC-IEU	0.6
rs6976053	7	100512119	T	C	-0.000723559	0.00137782	0.472019	250301	97920	ukb-b-18541	Ever used hormone-replacement therapy (HRT)	Gynecologic and Obstetric	MRC-IEU	0.6
rs6976053	7	100512119	T	C	0.000582194	0.00111515	0.472064	250666	202216	ukb-b-15041	Ever had breast cancer screening / mammogram	Gynecologic and Obstetric	MRC-IEU	0.6
rs6976053	7	100512119	T	C	-0.00258534	0.00488486	0.471703	84303	NA	ukb-b-1138	6mm strong meridian angle (right)	Physical measures	MRC-IEU	0.6
rs6976053	7	100512119	T	C	-0.00241527	0.00458345	0.471183	94284	NA	ukb-b-6251	3mm regularity index (right)	Physical measures	MRC-IEU	0.6
rs6976053	7	100512119	T	C	-0.00164449	0.00315864	0.472161	198213	NA	ukb-b-9433	Age started oral contraceptive pill	Gynecologic and Obstetric	MRC-IEU	0.6
rs6976053	7	100512119	T	C	-0.000803172	0.00154014	0.4731	331296	NA	ukb-a-274	Leg fat percentage (right)	Physical measures	Neale Lab	0.602023
rs6976053	7	100512119	T	C	-0.00101533	0.00195014	0.4731	337159	NA	ukb-a-24	Number of treatments/medications taken	Others	Neale Lab	0.602614
rs6976053	7	100512119	T	C	0.000265829	0.0005136	0.4731	337159	15787	ukb-a-117	Treatment/medication code: ramipril	Circulatory	Neale Lab	0.604752
rs6976053	7	100512119	T	C	-0.0028549	0.0055164	0.4731	49623	NA	ukb-a-392	Maximum workload during fitness test	Physical measures	Neale Lab	0.604789
rs6976053	7	100512119	T	C	0.00121508	0.00237284	0.4731	330762	NA	ukb-a-265	Whole body fat mass	Physical measures	Neale Lab	0.608597
rs6976053	7	100512119	T	C	5.05e-05	9.91e-05	0.471909	462933	1053	ukb-b-6650	Treatment/medication code: adalat 5mg capsule	Circulatory	MRC-IEU	0.61
rs6976053	7	100512119	T	C	5.52e-05	0.000107574	0.471908	463010	1244	ukb-b-8549	Diagnoses - main ICD10: D24 Benign neoplasm of breast	Neoplasms	MRC-IEU	0.61
rs6976053	7	100512119	T	C	7.04e-05	0.000138945	0.471909	462933	2076	ukb-b-8961	Non-cancer illness code, self-reported: chronic fatigue syndrome	Symptoms	MRC-IEU	0.61
rs6976053	7	100512119	T	C	-7.33e-05	0.000145575	0.471909	462933	2277	ukb-b-15622	Non-cancer illness code, self-reported: tuberculosis (tb)	Infectious diseases	MRC-IEU	0.61
rs6976053	7	100512119	T	C	-7.93e-05	0.000153833	0.471909	462933	2545	ukb-b-3703	Non-cancer illness code, self-reported: heart arrhythmia	Circulatory	MRC-IEU	0.61
rs6976053	7	100512119	T	C	-9.73e-05	0.000191415	0.471909	462933	3951	ukb-b-2528	Operation code: spinal laminectomy	Musculoskeletal	MRC-IEU	0.61
rs6976053	7	100512119	T	C	0.000113107	0.000219015	0.471908	463010	5227	ukb-b-10263	Operative procedures - secondary OPCS: Y80.9 Unspecified general anaesthetic	Others	MRC-IEU	0.61
rs6976053	7	100512119	T	C	-0.000412132	0.000803833	0.471941	455364	82436	ukb-b-8476	Loneliness, isolation	Mental health	MRC-IEU	0.61
rs6976053	7	100512119	T	C	0.000450756	0.000876396	0.472066	146831	NA	ukb-b-14516	FI1 : numeric addition test	Mental health	MRC-IEU	0.61
rs6976053	7	100512119	T	C	-0.00595933	0.0118451	0.465794	14283	NA	ukb-b-18436	Age asthma diagnosed by doctor	Respiratory	MRC-IEU	0.61
rs6976053	7	100512119	T	C	0.00104375	0.00207508	0.472114	436419	NA	ukb-b-20175	Systolic blood pressure, automated reading	Physical measures	MRC-IEU	0.61
rs6976053	7	100512119	T	C	0.000966893	0.00192115	0.472741	69537	NA	ukb-b-5764	Chest pain felt outside physical activity	Physical measures	MRC-IEU	0.61
rs6976053	7	100512119	T	C	0.000391034	0.00077105	0.4731	337159	38492	ukb-a-121	Treatment/medication code: simvastatin	Endocrine	Neale Lab	0.612054
rs6976053	7	100512119	T	C	-0.00013182	0.00026031	0.472484	361194	4484	ukb-d-I9_STR_SAH	Stroke, including SAH	Circulatory	NA	0.612577
rs6976053	7	100512119	T	C	-0.0007697	0.00152686	0.4731	330995	NA	ukb-a-293	Trunk predicted mass	Physical measures	Neale Lab	0.614188
rs6976053	7	100512119	T	C	0.000485774	0.000971682	0.4731	159679	13060	ukb-a-347	Ever had hysterectomy (womb removed)	Gynecologic and Obstetric	Neale Lab	0.617123
rs6976053	7	100512119	T	C	5.33e-05	0.000107016	0.471909	462933	1228	ukb-b-13883	Non-cancer illness code, self-reported: haemorrhoids / piles	Digestive	MRC-IEU	0.62
rs6976053	7	100512119	T	C	-0.000240476	0.000488998	0.472219	150642	2770	ukb-b-9050	Eye problems/disorders: Injury or trauma resulting in loss of vision	Sense organs	MRC-IEU	0.62
rs6976053	7	100512119	T	C	9.58e-05	0.000191739	0.471908	463010	3968	ukb-b-2108	Operative procedures - main OPCS: X35.2 Intravenous chemotherapy	Others	MRC-IEU	0.62
rs6976053	7	100512119	T	C	-0.00036292	0.000721765	0.471923	457547	64534	ukb-b-7137	Medication for pain relief, constipation, heartburn: Aspirin	Symptoms	MRC-IEU	0.62
rs6976053	7	100512119	T	C	-0.000959614	0.00195542	0.471757	454137	NA	ukb-b-19393	Whole body fat mass	Physical measures	MRC-IEU	0.62
rs6976053	7	100512119	T	C	0.00220823	0.00445313	0.472983	99477	NA	ukb-b-20140	Duration to complete alphanumeric path (trail #2)	Mental health	MRC-IEU	0.62
rs6976053	7	100512119	T	C	0.00206427	0.00424951	0.4731	110439	NA	ukb-a-386	Noisy workplace	Sense organs	Neale Lab	0.627133
rs6976053	7	100512119	T	C	4.71e-05	9.66e-05	0.471908	463010	1001	ukb-b-5172	Operative procedures - main OPCS: Q22.1 Bilateral salpingoophorectomy	Genitourinary	MRC-IEU	0.630001
rs6976053	7	100512119	T	C	5.44e-05	0.00011246	0.471909	462933	1358	ukb-b-2415	Treatment/medication code: adcal 600mg chewable tablet	Musculoskeletal	MRC-IEU	0.630001
rs6976053	7	100512119	T	C	-5.53e-05	0.00011424	0.471909	462933	1405	ukb-b-16440	Operation code: testicular hydrocoele surgery / drainage	Genitourinary	MRC-IEU	0.630001
rs6976053	7	100512119	T	C	-6.35e-05	0.000130411	0.471909	462933	1826	ukb-b-9882	Operation code: hip surgery (not replacement)	Musculoskeletal	MRC-IEU	0.630001
rs6976053	7	100512119	T	C	7.46e-05	0.000156748	0.471909	462933	2645	ukb-b-13537	Operation code: percutaneous/open kidney stone surgery/lithotripsy	Genitourinary	MRC-IEU	0.630001
rs6976053	7	100512119	T	C	-7.58e-05	0.000158912	0.471909	462933	2717	ukb-b-12474	Operation code: stomach surgery	Digestive	MRC-IEU	0.630001
rs6976053	7	100512119	T	C	-7.98e-05	0.000163642	0.471909	462933	2881	ukb-b-5316	Non-cancer illness code, self-reported: other joint disorder	Musculoskeletal	MRC-IEU	0.630001
rs6976053	7	100512119	T	C	9.37e-05	0.00019336	0.471909	462933	4033	ukb-b-5389	Non-cancer illness code, self-reported: spine arthritis/spondylitis	Musculoskeletal	MRC-IEU	0.630001
rs6976053	7	100512119	T	C	9.59e-05	0.000200438	0.471909	462933	4337	ukb-b-3132	Operation code: eye surgery	Sense organs	MRC-IEU	0.630001
rs6976053	7	100512119	T	C	0.000164056	0.000340559	0.471909	462933	12787	ukb-b-12095	Treatment/medication code: lisinopril	Circulatory	MRC-IEU	0.630001
rs6976053	7	100512119	T	C	0.000398387	0.000824615	0.472004	221697	18171	ukb-b-6445	Ever had hysterectomy (womb removed)	Gynecologic and Obstetric	MRC-IEU	0.630001
rs6976053	7	100512119	T	C	0.000414775	0.000848936	0.471971	453959	95131	ukb-b-18335	Wheeze or whistling in the chest in last year	Symptoms	MRC-IEU	0.630001
rs6976053	7	100512119	T	C	0.000431517	0.000907862	0.471922	461857	118471	ukb-b-9838	Pain type(s) experienced in last month: Back pain	Symptoms	MRC-IEU	0.630001
rs6976053	7	100512119	T	C	-0.00130272	0.00270312	0.471083	95998	NA	ukb-b-15924	3mm index of best keratometry results (left)	Physical measures	MRC-IEU	0.630001
rs6976053	7	100512119	T	C	-7.13e-05	0.000148033	0.471771	306379	NA	ukb-b-18389	Fractured heel	Physical measures	MRC-IEU	0.630001
rs6976053	7	100512119	T	C	-0.000811574	0.00170768	0.471909	462933	NA	ukb-b-4063	Number of self-reported non-cancer illnesses	Others	MRC-IEU	0.630001
rs6976053	7	100512119	T	C	-0.00210181	0.00441765	0.470887	97465	NA	ukb-b-4717	Corneal resistance factor (left)	Physical measures	MRC-IEU	0.630001
rs6976053	7	100512119	T	C	-6.47e-05	0.000138201	0.4731	337159	1086	ukb-a-165	Treatment/medication code: nicorandil	Circulatory	Neale Lab	0.639473
rs6976053	7	100512119	T	C	4.77e-05	0.000100586	0.471908	463010	1085	ukb-b-19425	Diagnoses - main ICD10: C20 Malignant neoplasm of rectum	Neoplasms	MRC-IEU	0.64
rs6976053	7	100512119	T	C	-5.25e-05	0.000111422	0.471909	462933	1332	ukb-b-18395	Treatment/medication code: iron product	Endocrine	MRC-IEU	0.64
rs6976053	7	100512119	T	C	-5.35e-05	0.000115738	0.471909	462933	1437	ukb-b-10433	Treatment/medication code: fexofenadine	Symptoms	MRC-IEU	0.64
rs6976053	7	100512119	T	C	-6.45e-05	0.000137556	0.471909	462933	2033	ukb-b-1917	Operation code: hand/finger surgery	Musculoskeletal	MRC-IEU	0.64
rs6976053	7	100512119	T	C	7.14e-05	0.000150875	0.471909	462933	2447	ukb-b-12234	Operation code: cystectomy	Genitourinary	MRC-IEU	0.64
rs6976053	7	100512119	T	C	7.3e-05	0.000154306	0.471909	462933	2572	ukb-b-11282	Non-cancer illness code, self-reported: vaginal prolapse/uterine prolapse	Genitourinary	MRC-IEU	0.64
rs6976053	7	100512119	T	C	8.23e-05	0.000175771	0.471908	463010	3329	ukb-b-3540	Operative procedures - secondary OPCS: Z47.3 Skin of cheek	Others	MRC-IEU	0.64
rs6976053	7	100512119	T	C	0.000127338	0.000275325	0.471909	462933	8266	ukb-b-13583	Operation code: haemorroidectomy / piles surgery/ banding of piles	Digestive	MRC-IEU	0.64
rs6976053	7	100512119	T	C	0.000157192	0.000333918	0.471908	463010	12252	ukb-b-4817	Operative procedures - secondary OPCS: Y98.1 Radiology of one body area (or < 20 minutes)	Others	MRC-IEU	0.64
rs6976053	7	100512119	T	C	0.000203338	0.000434141	0.471909	462933	21214	ukb-b-847	Operation code: reduction or fixation of bone fracture	Musculoskeletal	MRC-IEU	0.64
rs6976053	7	100512119	T	C	0.00031052	0.000657519	0.471922	461857	52087	ukb-b-7289	Pain type(s) experienced in last month: Hip pain	Symptoms	MRC-IEU	0.64
rs6976053	7	100512119	T	C	0.000315497	0.000678088	0.471909	462933	56753	ukb-b-10912	Non-cancer illness code, self-reported: high cholesterol	Endocrine	MRC-IEU	0.64
rs6976053	7	100512119	T	C	-0.000403601	0.00085656	0.471867	460351	99624	ukb-b-16812	Vitamin and mineral supplements: Multivitamins +/- minerals	Others	MRC-IEU	0.64
rs6976053	7	100512119	T	C	-0.000818602	0.00174847	0.471769	454893	NA	ukb-b-12039	Weight	Physical measures	MRC-IEU	0.64
rs6976053	7	100512119	T	C	-0.00215608	0.00460585	0.471098	95996	NA	ukb-b-14695	3mm cylindrical power angle (right)	Physical measures	MRC-IEU	0.64
rs6976053	7	100512119	T	C	0.0362012	0.0778729	0.47206	148695	NA	ukb-b-5143	Volume level set by participant (right)	Physical measures	MRC-IEU	0.64
rs6976053	7	100512119	T	C	0.00240034	0.00510597	0.472657	68426	NA	ukb-b-9324	Number of trend entries	Physical measures	MRC-IEU	0.64
rs6976053	7	100512119	T	C	9.05e-05	0.000193612	0.4731	337159	2140	ukb-a-180	Treatment/medication code: clopidogrel	Circulatory	Neale Lab	0.640174
rs6976053	7	100512119	T	C	7.67e-05	0.000165311	0.472484	361194	1554	ukb-d-C67	Diagnoses - main ICD10: C67 Malignant neoplasm of bladder	Neoplasms	NA	0.642522
rs6976053	7	100512119	T	C	-0.000959619	0.00207537	0.4731	106868	39154	ukb-a-376	Ever unenthusiastic/disinterested for a whole week	Mental health	Neale Lab	0.643807
rs6976053	7	100512119	T	C	0.000726834	0.00158212	0.4731	331803	NA	ukb-a-263	Weight change compared with 1 year ago	Others	Neale Lab	0.645943
rs6976053	7	100512119	T	C	-0.000314743	0.000686807	0.4731	204240	10322	ukb-a-340	Hearing aid user	Sense organs	Neale Lab	0.646758
rs6976053	7	100512119	T	C	-0.000701045	0.00154011	0.4731	331315	NA	ukb-a-267	Whole body water mass	Physical measures	Neale Lab	0.648972
rs6976053	7	100512119	T	C	5.22e-05	0.000114584	0.471909	462933	1412	ukb-b-13815	Operation code: ovarian/tubal surgery	Genitourinary	MRC-IEU	0.649999
rs6976053	7	100512119	T	C	-6.04e-05	0.000133332	0.471908	463010	1909	ukb-b-17708	Operative procedures - secondary OPCS: Z81.2 Acromioclavicular joint	Others	MRC-IEU	0.649999
rs6976053	7	100512119	T	C	-6.08e-05	0.000134506	0.471909	462933	1943	ukb-b-1302	Treatment/medication code: sertraline	Mental health	MRC-IEU	0.649999
rs6976053	7	100512119	T	C	6.18e-05	0.000135878	0.471908	463010	1984	ukb-b-5948	Diagnoses - main ICD10: R35 Polyuria	Symptoms	MRC-IEU	0.649999
rs6976053	7	100512119	T	C	-6.19e-05	0.000137275	0.471909	462933	2024	ukb-b-19236	Treatment/medication code: fluticasone	Respiratory	MRC-IEU	0.649999
rs6976053	7	100512119	T	C	6.42e-05	0.000142071	0.471908	463010	2169	ukb-b-6798	Operative procedures - main OPCS: A52.1 Therapeutic lumbar epidural injection	Neurological	MRC-IEU	0.649999
rs6976053	7	100512119	T	C	-7.87e-05	0.000175746	0.471909	462933	3328	ukb-b-2669	Treatment/medication code: vitamin b compound tablet	Others	MRC-IEU	0.649999
rs6976053	7	100512119	T	C	-8.66e-05	0.000190643	0.471908	463010	3921	ukb-b-7675	Operative procedures - secondary OPCS: Y97.3 Radiology with post contrast	Others	MRC-IEU	0.649999
rs6976053	7	100512119	T	C	0.000114123	0.000251632	0.471908	463010	6900	ukb-b-6217	Diagnoses - secondary ICD10: I48 Atrial fibrillation and flutter	Circulatory	MRC-IEU	0.649999
rs6976053	7	100512119	T	C	-0.00209654	0.00460529	0.471117	96007	NA	ukb-b-3386	3mm weak meridian angle (right)	Physical measures	MRC-IEU	0.649999
rs6976053	7	100512119	T	C	0.00163427	0.00358106	0.469173	78700	NA	ukb-b-419	Number of spontaneous miscarriages	Gynecologic and Obstetric	MRC-IEU	0.649999
rs6976053	7	100512119	T	C	-0.00111176	0.00247961	0.471172	102471	NA	ukb-b-4439	Ever had eye surgery	Physical measures	MRC-IEU	0.649999
rs6976053	7	100512119	T	C	-0.00205947	0.00452301	0.471117	96007	NA	ukb-b-4514	3mm strong meridian angle (right)	Physical measures	MRC-IEU	0.649999
rs6976053	7	100512119	T	C	-0.000111172	0.000245726	0.4731	337199	3460	ukb-a-546	Diagnoses - main ICD10: K22 Other diseases of oesophagus	Digestive	Neale Lab	0.650964
rs6976053	7	100512119	T	C	0.000538793	0.00119177	0.4731	336138	204310	ukb-a-428	Mouth/teeth dental problems: None of the above	Digestive	Neale Lab	0.651201
rs6976053	7	100512119	T	C	-0.000108155	0.000239418	0.4731	337199	3284	ukb-a-590	Diagnoses - main ICD10: S52 Fracture of forearm	Injuries and poisonings	Neale Lab	0.651456
rs6976053	7	100512119	T	C	-6.19e-05	0.000137069	0.472484	361194	1072	ukb-d-G43	Diagnoses - main ICD10: G43 Migraine	Neurological	NA	0.651663
rs6976053	7	100512119	T	C	-0.000148149	0.000328654	0.4731	335591	6173	ukb-a-458	Vitamin and mineral supplements: Vitamin A	Others	Neale Lab	0.652152
rs6976053	7	100512119	T	C	0.00099848	0.0022218	0.47254	344104	NA	ukb-d-30730_irnt	Gamma glutamyltransferase	Blood biochemistry	NA	0.65314
rs6976053	7	100512119	T	C	4.65e-05	0.000106783	0.471909	462933	1223	ukb-b-9346	Operation code: other urological surgery	Genitourinary	MRC-IEU	0.66
rs6976053	7	100512119	T	C	5.38e-05	0.000123188	0.471909	462933	1633	ukb-b-3586	Operation code: breast surgery	Gynecologic and Obstetric	MRC-IEU	0.66
rs6976053	7	100512119	T	C	-5.59e-05	0.000125051	0.471909	462933	1679	ukb-b-17670	Non-cancer illness code, self-reported: multiple sclerosis	Neurological	MRC-IEU	0.66
rs6976053	7	100512119	T	C	6.41e-05	0.000146942	0.471908	463010	2321	ukb-b-7284	Operative procedures - main OPCS: H51.1 Haemorrhoidectomy	Digestive	MRC-IEU	0.66
rs6976053	7	100512119	T	C	-6.86e-05	0.000153908	0.471909	462933	2559	ukb-b-10309	Operation code: myomectomy/fibroids removed	Genitourinary	MRC-IEU	0.66
rs6976053	7	100512119	T	C	0.000128502	0.00029104	0.471909	462933	9241	ukb-b-12040	Non-cancer illness code, self-reported: deep venous thrombosis (dvt)	Circulatory	MRC-IEU	0.66
rs6976053	7	100512119	T	C	-0.00057623	0.00133069	0.472081	248845	167188	ukb-b-15378	Had other major operations	Others	MRC-IEU	0.66
rs6976053	7	100512119	T	C	0.00199509	0.00458593	0.471562	83410	NA	ukb-b-13538	6mm weak meridian (left)	Physical measures	MRC-IEU	0.66
rs6976053	7	100512119	T	C	-0.000673213	0.00153185	0.4731	331030	NA	ukb-a-292	Trunk fat-free mass	Physical measures	Neale Lab	0.660315
rs6976053	7	100512119	T	C	-0.000125845	0.000289799	0.4731	337199	4837	ukb-a-532	Diagnoses - main ICD10: I20 Angina pectoris	Circulatory	Neale Lab	0.664107
rs6976053	7	100512119	T	C	0.00137583	0.00316923	0.4731	193063	NA	ukb-a-198	Birth weight	Others	Neale Lab	0.6642
rs6976053	7	100512119	T	C	-0.000661349	0.00153784	0.4731	331291	NA	ukb-a-266	Whole body fat-free mass	Physical measures	Neale Lab	0.66716
rs6976053	7	100512119	T	C	-4.09e-05	9.73e-05	0.471908	463010	1016	ukb-b-7236	Operative procedures - secondary OPCS: K40.2 Saphenous vein graft replacement of two coronary arteries	Circulatory	MRC-IEU	0.67
rs6976053	7	100512119	T	C	4.4e-05	0.000102937	0.471908	463010	1138	ukb-b-2582	Operative procedures - secondary OPCS: O14.2 Sentinel lymph node	Circulatory	MRC-IEU	0.67
rs6976053	7	100512119	T	C	4.66e-05	0.000107751	0.471908	463010	1245	ukb-b-7443	Operative procedures - secondary OPCS: Z81.5 Elbow joint	Others	MRC-IEU	0.67
rs6976053	7	100512119	T	C	8.14e-05	0.000190579	0.471909	462933	3917	ukb-b-12623	Non-cancer illness code, self-reported: headaches (not migraine)	Symptoms	MRC-IEU	0.67
rs6976053	7	100512119	T	C	8.96e-05	0.00021191	0.471909	462933	4858	ukb-b-17788	Operation code: carpal tunnel surgery	Musculoskeletal	MRC-IEU	0.67
rs6976053	7	100512119	T	C	-9.31e-05	0.000221936	0.471908	463010	5339	ukb-b-13566	Operative procedures - main OPCS: K63.6 Coronary arteriography NEC	Circulatory	MRC-IEU	0.67
rs6976053	7	100512119	T	C	-0.0015039	0.00347769	0.468899	31317	7877	ukb-b-11542	Manic/hyper symptoms: I was more active than usual	Mental health	MRC-IEU	0.67
rs6976053	7	100512119	T	C	-0.000155148	0.000360255	0.471908	463010	14322	ukb-b-5361	Operative procedures - secondary OPCS: Z28.2 Caecum	Others	MRC-IEU	0.67
rs6976053	7	100512119	T	C	-0.000528089	0.00123179	0.471776	454746	NA	ukb-b-16698	Arm predicted mass (right)	Physical measures	MRC-IEU	0.67
rs6976053	7	100512119	T	C	0.000572181	0.00135311	0.471983	455085	NA	ukb-b-2094	Weight change compared with 1 year ago	Others	MRC-IEU	0.67
rs6976053	7	100512119	T	C	0.000107495	0.000252372	0.4731	337159	3647	ukb-a-177	Treatment/medication code: candesartan cilexetil	Circulatory	Neale Lab	0.670155
rs6976053	7	100512119	T	C	-0.000191439	0.000453295	0.4731	337159	12071	ukb-a-126	Treatment/medication code: lansoprazole	Digestive	Neale Lab	0.672788
rs6976053	7	100512119	T	C	0.000145232	0.000344456	0.4731	337199	6865	ukb-a-555	Diagnoses - main ICD10: K57 Diverticular disease of intestine	Digestive	Neale Lab	0.673297
rs6976053	7	100512119	T	C	-0.000780482	0.00186754	0.4731	336501	NA	ukb-a-10	Getting up in morning	Others	Neale Lab	0.676007
rs6976053	7	100512119	T	C	7.08e-05	0.000169508	0.4731	337199	1637	ukb-a-541	Diagnoses - main ICD10: J33 Nasal polyp	Respiratory	Neale Lab	0.676099
rs6976053	7	100512119	T	C	-5.73e-05	0.000137688	0.472484	361194	1179	ukb-d-J32	Diagnoses - main ICD10: J32 Chronic sinusitis	Respiratory	NA	0.677163
rs6976053	7	100512119	T	C	-4.36e-05	0.000105516	0.471908	463010	1194	ukb-b-3923	Operative procedures - main OPCS: F02.1 Excision of lesion of lip	Digestive	MRC-IEU	0.68
rs6976053	7	100512119	T	C	-4.72e-05	0.000115528	0.471908	463010	1432	ukb-b-8648	Operative procedures - secondary OPCS: X33.9 Unspecified other blood transfusion	Others	MRC-IEU	0.68
rs6976053	7	100512119	T	C	5.13e-05	0.000122407	0.471909	462933	1608	ukb-b-6105	Treatment/medication code: zopiclone	Mental health	MRC-IEU	0.68
rs6976053	7	100512119	T	C	-5.14e-05	0.000122719	0.471909	462933	1617	ukb-b-17633	Treatment/medication code: dosulepin	Mental health	MRC-IEU	0.68
rs6976053	7	100512119	T	C	-5.12e-05	0.000124633	0.471909	462933	1667	ukb-b-3498	Operation code: discectomy	Musculoskeletal	MRC-IEU	0.68
rs6976053	7	100512119	T	C	-5.93e-05	0.000145312	0.471909	462933	2271	ukb-b-12089	Treatment/medication code: mebeverine	Musculoskeletal	MRC-IEU	0.68
rs6976053	7	100512119	T	C	6.97e-05	0.000166558	0.471909	462933	2993	ukb-b-8278	Operation code: hernia surgery	Digestive	MRC-IEU	0.68
rs6976053	7	100512119	T	C	8.35e-05	0.000202269	0.471908	463010	4460	ukb-b-16665	Operative procedures - main OPCS: Q10.3 Dilation of cervix uteri and curettage of uterus NEC	Genitourinary	MRC-IEU	0.68
rs6976053	7	100512119	T	C	-9.77e-05	0.000237577	0.471909	462933	6117	ukb-b-15527	Operation code: squint correction	Sense organs	MRC-IEU	0.68
rs6976053	7	100512119	T	C	-0.000161537	0.000395088	0.471908	463010	17350	ukb-b-3211	Operative procedures - main OPCS: H25.9 Unspecified diagnostic endoscopic examination of lower bowel using fibreoptic sigmoidoscope	Digestive	MRC-IEU	0.68
rs6976053	7	100512119	T	C	-0.000668902	0.00163956	0.472472	113162	NA	ukb-b-18	Pairs matching completion status	Mental health	MRC-IEU	0.68
rs6976053	7	100512119	T	C	-0.000633292	0.00154297	0.471754	454633	NA	ukb-b-8909	Body fat percentage	Physical measures	MRC-IEU	0.68
rs6976053	7	100512119	T	C	-0.00246682	0.00600281	0.4731	49623	NA	ukb-a-395	Number of trend entries	Physical measures	Neale Lab	0.681114
rs6976053	7	100512119	T	C	-7.64e-05	0.000187202	0.4731	337159	1997	ukb-a-191	Treatment/medication code: ezetimibe	Endocrine	Neale Lab	0.683247
rs6976053	7	100512119	T	C	0.00125406	0.00311502	0.4731	109889	NA	ukb-a-387	Loud music exposure frequency	Sense organs	Neale Lab	0.687255
rs6976053	7	100512119	T	C	-3.92e-05	9.82e-05	0.471908	463010	1034	ukb-b-11553	Operative procedures - main OPCS: F09.5 Surgical removal of retained root of tooth	Digestive	MRC-IEU	0.69
rs6976053	7	100512119	T	C	-4.18e-05	0.000104392	0.471908	463010	1169	ukb-b-10164	Operative procedures - main OPCS: X31.2 Intravenous pyelography	Others	MRC-IEU	0.69
rs6976053	7	100512119	T	C	-4.46e-05	0.000111999	0.471908	463010	1346	ukb-b-6725	Operative procedures - main OPCS: W58.1 Primary resurfacing arthroplasty of joint	Musculoskeletal	MRC-IEU	0.69
rs6976053	7	100512119	T	C	-0.000548709	0.00136853	0.472154	211114	153820	ukb-b-18105	Had menopause	Gynecologic and Obstetric	MRC-IEU	0.69
rs6976053	7	100512119	T	C	0.0018082	0.0046073	0.471063	95986	NA	ukb-b-18509	3mm cylindrical power angle (left)	Physical measures	MRC-IEU	0.69
rs6976053	7	100512119	T	C	0.000128209	0.000323175	0.4731	337199	6025	ukb-a-530	Diagnoses - main ICD10: H26 Other cataract	Sense organs	Neale Lab	0.691576
rs6976053	7	100512119	T	C	0.00089477	0.0023015	0.4726	342829	NA	ukb-d-30840_irnt	Total bilirubin	Blood biochemistry	NA	0.69745
rs6976053	7	100512119	T	C	-0.000819998	0.00211837	0.4731	109229	58468	ukb-a-373	Ever depressed for a whole week	Mental health	Neale Lab	0.698691
rs6976053	7	100512119	T	C	3.85e-05	9.89e-05	0.471909	462933	1049	ukb-b-14356	Non-cancer illness code, self-reported: bone disorder	Musculoskeletal	MRC-IEU	0.7
rs6976053	7	100512119	T	C	-3.91e-05	0.000102493	0.471908	463010	1127	ukb-b-7739	Operative procedures - main OPCS: L87.4 Avulsion of varicose vein of leg	Circulatory	MRC-IEU	0.7
rs6976053	7	100512119	T	C	4.05e-05	0.000106703	0.471909	462933	1221	ukb-b-4274	Operation code: ankle surgery	Musculoskeletal	MRC-IEU	0.7
rs6976053	7	100512119	T	C	-4.1e-05	0.000106757	0.471909	462933	1222	ukb-b-12466	Treatment/medication code: vitamin c product	Others	MRC-IEU	0.7
rs6976053	7	100512119	T	C	4.54e-05	0.000117046	0.471908	463010	1470	ukb-b-15021	Operative procedures - main OPCS: X72.4 Delivery of subsequent element of cycle of chemotherapy for neoplasm	Others	MRC-IEU	0.7
rs6976053	7	100512119	T	C	-4.61e-05	0.000120036	0.471909	462933	1546	ukb-b-17371	Treatment/medication code: esomeprazole	Digestive	MRC-IEU	0.7
rs6976053	7	100512119	T	C	4.65e-05	0.000120236	0.471908	463010	1552	ukb-b-20137	Operative procedures - secondary OPCS: X72.3 Delivery of simple parenteral chemotherapy for neoplasm at first attendance	Others	MRC-IEU	0.7
rs6976053	7	100512119	T	C	-4.72e-05	0.000122097	0.471908	463010	1600	ukb-b-7815	Operative procedures - secondary OPCS: U05.1 Computed tomography of head	Others	MRC-IEU	0.7
rs6976053	7	100512119	T	C	6.29e-05	0.000164467	0.471909	462933	2911	ukb-b-13832	Treatment/medication code: co-dydramol	Symptoms	MRC-IEU	0.7
rs6976053	7	100512119	T	C	-6.6e-05	0.000173013	0.471908	463010	3227	ukb-b-19711	Operative procedures - main OPCS: E03.6 Septoplasty of nose NEC	Respiratory	MRC-IEU	0.7
rs6976053	7	100512119	T	C	0.000173828	0.00045073	0.472005	249710	6501	ukb-b-9547	Medication for cholesterol, blood pressure, diabetes, or take exogenous hormones: Oral contraceptive pill or minipill	Gynecologic and Obstetric	MRC-IEU	0.7
rs6976053	7	100512119	T	C	9.78e-05	0.000249744	0.471908	463010	6773	ukb-b-4554	Diagnoses - secondary ICD10: R11 Nausea and vomiting	Symptoms	MRC-IEU	0.7
rs6976053	7	100512119	T	C	-0.0014404	0.00378606	0.470304	32378	20743	ukb-b-4361	Leg pain when standing still or sitting	Circulatory	MRC-IEU	0.7
rs6976053	7	100512119	T	C	-0.0024258	0.00638256	0.472358	106162	NA	ukb-b-18683	Maximum digits remembered correctly	Mental health	MRC-IEU	0.7
rs6976053	7	100512119	T	C	0.0293277	0.0763935	0.471878	148728	NA	ukb-b-2456	Volume level set by participant (left)	Physical measures	MRC-IEU	0.7
rs6976053	7	100512119	T	C	-3.85e-05	0.000105257	0.471908	463010	1188	ukb-b-9333	Operative procedures - main OPCS: W90.1 Aspiration of joint	Musculoskeletal	MRC-IEU	0.709999
rs6976053	7	100512119	T	C	3.91e-05	0.000106282	0.471909	462933	1211	ukb-b-12725	Treatment/medication code: salmeterol	Respiratory	MRC-IEU	0.709999
rs6976053	7	100512119	T	C	4.11e-05	0.000109922	0.471909	462933	1296	ukb-b-18194	Non-cancer illness code, self-reported: ankylosing spondylitis	Musculoskeletal	MRC-IEU	0.709999
rs6976053	7	100512119	T	C	4.36e-05	0.000116898	0.471908	463010	1470	ukb-b-12884	Operative procedures - main OPCS: Q12.1 Introduction of intrauterine contraceptive device	Genitourinary	MRC-IEU	0.709999
rs6976053	7	100512119	T	C	-5.09e-05	0.000135626	0.471908	463010	1976	ukb-b-4944	Operative procedures - main OPCS: W85.2 Endoscopic irrigation of knee joint	Musculoskeletal	MRC-IEU	0.709999
rs6976053	7	100512119	T	C	6.62e-05	0.000180004	0.471909	462933	3511	ukb-b-12465	Operation code: coronary artery bypass grafts (cabg)	Circulatory	MRC-IEU	0.709999
rs6976053	7	100512119	T	C	7.23e-05	0.000196613	0.471909	462933	4217	ukb-b-5227	Operation code: male circumcision	Genitourinary	MRC-IEU	0.709999
rs6976053	7	100512119	T	C	7.54e-05	0.000199407	0.471908	463010	4293	ukb-b-1977	Diagnoses - main ICD10: R51 Headache	Symptoms	MRC-IEU	0.709999
rs6976053	7	100512119	T	C	-0.00133235	0.00363634	0.470194	25247	5318	ukb-b-7587	Length of longest manic/irritable episode	Mental health	MRC-IEU	0.709999
rs6976053	7	100512119	T	C	0.000120083	0.000322715	0.471908	463010	11437	ukb-b-17885	Diagnoses - main ICD10: R31 Unspecified haematuria	Symptoms	MRC-IEU	0.709999
rs6976053	7	100512119	T	C	0.000153487	0.000413829	0.471906	461113	18964	ukb-b-19191	Mouth/teeth dental problems: Toothache	Digestive	MRC-IEU	0.709999
rs6976053	7	100512119	T	C	-0.000470145	0.00126011	0.471768	454672	NA	ukb-b-19925	Arm fat-free mass (left)	Physical measures	MRC-IEU	0.709999
rs6976053	7	100512119	T	C	-0.000214387	0.000585637	0.4731	108817	2072	ukb-a-423	Eye problems/disorders: Diabetes related eye disease	Sense organs	Neale Lab	0.71431
rs6976053	7	100512119	T	C	-3.94e-05	0.0001104	0.471909	462933	1307	ukb-b-6906	Non-cancer illness code, self-reported: mania/bipolar disorder/manic depression	Mental health	MRC-IEU	0.719999
rs6976053	7	100512119	T	C	-4.17e-05	0.000114672	0.471908	463010	1413	ukb-b-4013	Operative procedures - main OPCS: W79.1 Soft tissue correction of hallux valgus	Musculoskeletal	MRC-IEU	0.719999
rs6976053	7	100512119	T	C	-4.24e-05	0.000120452	0.471908	463010	1557	ukb-b-5655	Diagnoses - main ICD10: R42 Dizziness and giddiness	Symptoms	MRC-IEU	0.719999
rs6976053	7	100512119	T	C	4.84e-05	0.000133199	0.471909	462933	1912	ukb-b-5705	Operation code: cervix surgery	Genitourinary	MRC-IEU	0.719999
rs6976053	7	100512119	T	C	-4.9e-05	0.000135875	0.471911	460536	1962	ukb-b-11465	Reason for glasses/contact lenses: For a 'squint' or 'turn' in an eye since childhood (called 'strabismus')	Sense organs	MRC-IEU	0.719999
rs6976053	7	100512119	T	C	-5.64e-05	0.000155612	0.471909	462933	2605	ukb-b-290	Operation code: upper limb surgery	Musculoskeletal	MRC-IEU	0.719999
rs6976053	7	100512119	T	C	-7.47e-05	0.000204633	0.471909	462933	4540	ukb-b-11566	Treatment/medication code: calcichew d3 tablet	Endocrine	MRC-IEU	0.719999
rs6976053	7	100512119	T	C	0.000805402	0.00227123	0.470985	43496	5587	ukb-b-2557	Smoked cigarette or pipe within last hour	Physical measures	MRC-IEU	0.719999
rs6976053	7	100512119	T	C	-0.000111873	0.000316716	0.471909	462933	11330	ukb-b-10167	Operation code: vasectomy	Genitourinary	MRC-IEU	0.719999
rs6976053	7	100512119	T	C	-0.000582837	0.00165039	0.472528	434576	NA	ukb-b-1431	Place of birth in UK - north co-ordinate	Others	MRC-IEU	0.719999
rs6976053	7	100512119	T	C	-0.00194484	0.0054944	0.472468	64979	NA	ukb-b-18593	Vitamin D	Blood biochemistry	MRC-IEU	0.719999
rs6976053	7	100512119	T	C	-9.16e-05	0.000256932	0.4731	337159	3819	ukb-a-142	Treatment/medication code: allopurinol	Musculoskeletal	Neale Lab	0.721519
rs6976053	7	100512119	T	C	-0.0014813	0.00416712	0.4731	109813	NA	ukb-a-250	Pulse wave Arterial Stiffness index	Physical measures	Neale Lab	0.722236
rs6976053	7	100512119	T	C	0.000163939	0.000462361	0.4731	335591	12510	ukb-a-462	Vitamin and mineral supplements: Vitamin D	Others	Neale Lab	0.722911
rs6976053	7	100512119	T	C	-0.000684334	0.00194425	0.4731	331293	NA	ukb-a-275	Leg fat mass (right)	Physical measures	Neale Lab	0.724855
rs6976053	7	100512119	T	C	5.29e-05	0.000151572	0.472484	361194	1496	ukb-d-N80	Diagnoses - main ICD10: N80 Endometriosis	Genitourinary	NA	0.727304
rs6976053	7	100512119	T	C	-3.32e-05	9.76e-05	0.471908	463010	1022	ukb-b-16103	Operative procedures - main OPCS: J43.9 Unspecified diagnostic endoscopic retrograde examination of bile duct and pancreatic duct	Digestive	MRC-IEU	0.73
rs6976053	7	100512119	T	C	3.87e-05	0.000113747	0.471909	462933	1388	ukb-b-1675	Treatment/medication code: betahistine	Sense organs	MRC-IEU	0.73
rs6976053	7	100512119	T	C	5.42e-05	0.000155246	0.471908	463010	2594	ukb-b-6517	Diagnoses - secondary ICD10: R31 Unspecified haematuria	Symptoms	MRC-IEU	0.73
rs6976053	7	100512119	T	C	6.05e-05	0.000174322	0.471909	462933	3273	ukb-b-13426	Treatment/medication code: irbesartan	Circulatory	MRC-IEU	0.73
rs6976053	7	100512119	T	C	6.22e-05	0.000183227	0.471909	462933	3625	ukb-b-8297	Non-cancer illness code, self-reported: kidney stone/ureter stone/bladder stone	Genitourinary	MRC-IEU	0.73
rs6976053	7	100512119	T	C	-8.75e-05	0.000258143	0.471908	463010	7343	ukb-b-713	Operative procedures - secondary OPCS: Q22.1 Bilateral salpingoophorectomy	Genitourinary	MRC-IEU	0.73
rs6976053	7	100512119	T	C	-0.000101359	0.000288773	0.471923	457547	8885	ukb-b-8146	Medication for pain relief, constipation, heartburn: Ranitidine (e.g. Zantac)	Digestive	MRC-IEU	0.73
rs6976053	7	100512119	T	C	0.00115074	0.00327725	0.471562	83410	NA	ukb-b-16112	6mm index of best keratometry results (left)	Physical measures	MRC-IEU	0.73
rs6976053	7	100512119	T	C	0.0015975	0.0046072	0.471083	95998	NA	ukb-b-3188	3mm weak meridian angle (left)	Physical measures	MRC-IEU	0.73
rs6976053	7	100512119	T	C	-0.00258998	0.00739295	0.471878	374323	NA	ukb-b-4630	Neuroticism score	Mental health	MRC-IEU	0.73
rs6976053	7	100512119	T	C	-0.00243777	0.00695827	0.469079	39749	NA	ukb-b-6503	Systolic blood pressure, manual reading	Physical measures	MRC-IEU	0.73
rs6976053	7	100512119	T	C	5.65e-05	0.000164295	0.4731	337199	1536	ukb-a-550	Diagnoses - main ICD10: K43 Ventral hernia	Digestive	Neale Lab	0.731116
rs6976053	7	100512119	T	C	0.00092165	0.0026995	0.47228	273896	NA	ukb-d-30790_irnt	Lipoprotein A	Blood biochemistry	NA	0.732791
rs6976053	7	100512119	T	C	-0.000813495	0.00238282	0.4731	331226	NA	ukb-a-283	Arm fat mass (right)	Physical measures	Neale Lab	0.732803
rs6976053	7	100512119	T	C	0.00129696	0.00383955	0.4731	180952	NA	ukb-a-317	Number of live births	Gynecologic and Obstetric	Neale Lab	0.735523
rs6976053	7	100512119	T	C	-3.28e-05	0.000100384	0.471909	462933	1080	ukb-b-18163	Non-cancer illness code, self-reported: bronchiectasis	Respiratory	MRC-IEU	0.74
rs6976053	7	100512119	T	C	3.31e-05	0.000101346	0.471909	462933	1101	ukb-b-8172	Treatment/medication code: lercanidipine	Circulatory	MRC-IEU	0.74
rs6976053	7	100512119	T	C	3.76e-05	0.000112588	0.471909	462933	1360	ukb-b-19473	Operation code: nasal polyp surgery / nasal polypectomy	Respiratory	MRC-IEU	0.74
rs6976053	7	100512119	T	C	3.7e-05	0.000113725	0.471908	463010	1391	ukb-b-2469	Operative procedures - main OPCS: P27.3 Colposcopy of vagina	Genitourinary	MRC-IEU	0.74
rs6976053	7	100512119	T	C	4.94e-05	0.000146795	0.471909	462933	2316	ukb-b-3337	Treatment/medication code: nasonex 0.05% aqueous nasal spray	Endocrine	MRC-IEU	0.74
rs6976053	7	100512119	T	C	-5.78e-05	0.000174949	0.471908	463010	3298	ukb-b-14873	Operative procedures - secondary OPCS: Z48.2 Skin of neck	Others	MRC-IEU	0.74
rs6976053	7	100512119	T	C	-8.14e-05	0.000248371	0.471949	461805	6661	ukb-b-13183	Adopted as a child	Others	MRC-IEU	0.74
rs6976053	7	100512119	T	C	0.000201023	0.000594117	0.471909	462933	46411	ukb-b-3700	Operation code: hysterectomy	Genitourinary	MRC-IEU	0.74
rs6976053	7	100512119	T	C	0.000336508	0.00102595	0.471895	450765	255812	ukb-b-6519	Worrier / anxious feelings	Mental health	MRC-IEU	0.74
rs6976053	7	100512119	T	C	-0.00231406	0.00697313	0.473994	39107	NA	ukb-b-20410	Interpolated Age of participant when cancer first diagnosed	Neoplasms	MRC-IEU	0.74
rs6976053	7	100512119	T	C	-0.00123237	0.00373433	0.470876	99368	NA	ukb-b-622	Index of best refractometry result (right)	Physical measures	MRC-IEU	0.74
rs6976053	7	100512119	T	C	0.000130903	0.000401107	0.4731	337159	9393	ukb-a-116	Treatment/medication code: lisinopril	Circulatory	Neale Lab	0.744158
rs6976053	7	100512119	T	C	-0.00010636	0.000332644	0.4731	337159	6403	ukb-a-146	Treatment/medication code: amitriptyline	Mental health	Neale Lab	0.749164
rs6976053	7	100512119	T	C	3.6e-05	0.000111802	0.471908	463010	1344	ukb-b-8107	Operative procedures - secondary OPCS: R14.1 Forewater rupture of amniotic membrane	Gynecologic and Obstetric	MRC-IEU	0.75
rs6976053	7	100512119	T	C	3.96e-05	0.000123017	0.471909	462933	1624	ukb-b-8517	Non-cancer illness code, self-reported: urinary frequency / incontinence	Genitourinary	MRC-IEU	0.75
rs6976053	7	100512119	T	C	4.25e-05	0.000132413	0.471909	462933	1889	ukb-b-8777	Cancer code, self-reported: cervical cancer	Neoplasms	MRC-IEU	0.75
rs6976053	7	100512119	T	C	-4.28e-05	0.000134544	0.471909	462933	1944	ukb-b-6633	Non-cancer illness code, self-reported: other renal/kidney problem	Genitourinary	MRC-IEU	0.75
rs6976053	7	100512119	T	C	4.6e-05	0.000142715	0.471909	462933	2189	ukb-b-2533	Operation code: lower limb surgery	Musculoskeletal	MRC-IEU	0.75
rs6976053	7	100512119	T	C	4.75e-05	0.000146215	0.471908	463010	2308	ukb-b-19288	Operative procedures - secondary OPCS: Q12.1 Introduction of intrauterine contraceptive device	Genitourinary	MRC-IEU	0.75
rs6976053	7	100512119	T	C	5e-05	0.000160182	0.471909	462933	2761	ukb-b-2126	Operation code: throat/larynx surgery (incl tracheostomy)	Respiratory	MRC-IEU	0.75
rs6976053	7	100512119	T	C	-6.37e-05	0.000196361	0.471909	462933	4160	ukb-b-11878	Treatment/medication code: losartan	Circulatory	MRC-IEU	0.75
rs6976053	7	100512119	T	C	7.09e-05	0.00022354	0.471909	462933	5409	ukb-b-17836	Treatment/medication code: seretide 50 evohaler	Respiratory	MRC-IEU	0.75
rs6976053	7	100512119	T	C	-8.6e-05	0.000268207	0.471908	463010	7946	ukb-b-15084	Operative procedures - main OPCS: R24.9 All normal delivery	Gynecologic and Obstetric	MRC-IEU	0.75
rs6976053	7	100512119	T	C	0.000105005	0.000328222	0.471909	462933	11819	ukb-b-20141	Non-cancer illness code, self-reported: eczema/dermatitis	Dermatologic	MRC-IEU	0.75
rs6976053	7	100512119	T	C	-0.000225207	0.000700999	0.471909	462933	61702	ukb-b-8755	Treatment/medication code: aspirin	Symptoms	MRC-IEU	0.75
rs6976053	7	100512119	T	C	-0.000577775	0.00180485	0.471791	149899	80611	ukb-b-6848	Ever depressed for a whole week	Mental health	MRC-IEU	0.75
rs6976053	7	100512119	T	C	5.55e-05	0.000175759	0.4731	337159	1759	ukb-a-155	Treatment/medication code: codeine	Symptoms	Neale Lab	0.752232
rs6976053	7	100512119	T	C	-5.59e-05	0.000177124	0.4731	337199	1787	ukb-a-570	Diagnoses - main ICD10: M67 Other disorders of synovium and tendon	Musculoskeletal	Neale Lab	0.752511
rs6976053	7	100512119	T	C	-0.000447193	0.00144145	0.4731	337074	NA	ukb-a-12	Nap during day	Others	Neale Lab	0.75638
rs6976053	7	100512119	T	C	-2.97e-05	9.78e-05	0.471909	462933	1027	ukb-b-8236	Treatment/medication code: evening primrose oil product	Genitourinary	MRC-IEU	0.760001
rs6976053	7	100512119	T	C	4.28e-05	0.000139651	0.471909	462933	2095	ukb-b-7582	Non-cancer illness code, self-reported: essential hypertension	Circulatory	MRC-IEU	0.760001
rs6976053	7	100512119	T	C	4.54e-05	0.000150139	0.471909	462933	2423	ukb-b-7385	Treatment/medication code: codeine	Symptoms	MRC-IEU	0.760001
rs6976053	7	100512119	T	C	4.82e-05	0.000155258	0.471908	463010	2593	ukb-b-17133	Operative procedures - secondary OPCS: Z84.3 Hip joint	Others	MRC-IEU	0.760001
rs6976053	7	100512119	T	C	5.55e-05	0.000179384	0.471909	462933	3467	ukb-b-9940	Treatment/medication code: furosemide	Genitourinary	MRC-IEU	0.760001
rs6976053	7	100512119	T	C	6.81e-05	0.000225419	0.471909	462933	5499	ukb-b-12301	Treatment/medication code: salbutamol	Respiratory	MRC-IEU	0.760001
rs6976053	7	100512119	T	C	-0.00212357	0.00689391	0.468389	10487	5893	ukb-b-16958	Delivery methods: Spontaneous vertex	Gynecologic and Obstetric	MRC-IEU	0.760001
rs6976053	7	100512119	T	C	-8.73e-05	0.000287978	0.471909	462933	9044	ukb-b-301	Operation code: foot surgery	Musculoskeletal	MRC-IEU	0.760001
rs6976053	7	100512119	T	C	8.96e-05	0.00028926	0.471909	462933	9125	ukb-b-2218	Operation code: colonoscopy/sigmoidoscopy	Digestive	MRC-IEU	0.760001
rs6976053	7	100512119	T	C	0.0022988	0.00751544	0.472164	149051	NA	ukb-b-2988	Number of fluid intelligence questions attempted within time limit	Mental health	MRC-IEU	0.760001
rs6976053	7	100512119	T	C	-0.000389331	0.00129758	0.472057	442840	NA	ukb-b-3822	Frequency of depressed mood in last 2 weeks	Mental health	MRC-IEU	0.760001
rs6976053	7	100512119	T	C	0.00070727	0.0023287	0.47255	344292	NA	ukb-d-30610_irnt	Alkaline phosphatase	Blood biochemistry	NA	0.761341
rs6976053	7	100512119	T	C	-9.59e-05	0.000319223	0.4731	337199	5886	ukb-a-528	Diagnoses - main ICD10: G56 Mononeuropathies of upper limb	Neurological	Neale Lab	0.763948
rs6976053	7	100512119	T	C	7.81e-05	0.000260731	0.4731	337159	3917	ukb-a-158	Treatment/medication code: thyroxine product	Endocrine	Neale Lab	0.764612
rs6976053	7	100512119	T	C	0.000526186	0.00176584	0.4731	336020	NA	ukb-a-251	Overall health rating	Others	Neale Lab	0.765718
rs6976053	7	100512119	T	C	-0.00112192	0.00376956	0.4731	31762	18864	ukb-a-332	Fracture resulting from simple fall	Musculoskeletal	Neale Lab	0.76599
rs6976053	7	100512119	T	C	-2.9e-05	9.83e-05	0.471909	462933	1035	ukb-b-15761	Treatment/medication code: bricanyl 250mcg inhaler	Respiratory	MRC-IEU	0.77
rs6976053	7	100512119	T	C	2.96e-05	0.00010315	0.471909	462933	1143	ukb-b-16117	Treatment/medication code: cerazette 75micrograms tablet	Gynecologic and Obstetric	MRC-IEU	0.77
rs6976053	7	100512119	T	C	-3.86e-05	0.00013381	0.471908	463010	1923	ukb-b-6164	Operative procedures - main OPCS: H01.2 Emergency excision of abnormal appendix NEC	Digestive	MRC-IEU	0.77
rs6976053	7	100512119	T	C	-3.97e-05	0.000137361	0.471908	463010	2027	ukb-b-20239	Operative procedures - secondary OPCS: W90.3 Injection of therapeutic substance into joint	Musculoskeletal	MRC-IEU	0.77
rs6976053	7	100512119	T	C	4.67e-05	0.00015929	0.471908	463010	2735	ukb-b-3725	Operative procedures - secondary OPCS: K63.4 Coronary arteriography using two catheters	Circulatory	MRC-IEU	0.77
rs6976053	7	100512119	T	C	5.15e-05	0.000174925	0.471909	462933	3296	ukb-b-10713	Treatment/medication code: loratadine	Symptoms	MRC-IEU	0.77
rs6976053	7	100512119	T	C	-0.000774383	0.00259308	0.468899	31317	3745	ukb-b-13187	Manic/hyper symptoms: I was more creative or had more ideas than usual	Mental health	MRC-IEU	0.77
rs6976053	7	100512119	T	C	7.85e-05	0.000265783	0.471908	463010	7847	ukb-b-1392	Type of cancer: ICD10: C61 Malignant neoplasm of prostate	Neoplasms	MRC-IEU	0.77
rs6976053	7	100512119	T	C	0.000109691	0.000370183	0.471909	462933	15254	ukb-b-1508	Operation code: knee surgery (not replacement)	Musculoskeletal	MRC-IEU	0.77
rs6976053	7	100512119	T	C	-0.00106109	0.0036367	0.470008	32192	22350	ukb-b-3196	Leg pain when walking uphill or hurrying	Circulatory	MRC-IEU	0.77
rs6976053	7	100512119	T	C	0.00055268	0.00185216	0.47178	454613	NA	ukb-b-16407	Trunk fat percentage	Physical measures	MRC-IEU	0.77
rs6976053	7	100512119	T	C	0.000349648	0.00119794	0.4731	336650	136199	ukb-a-470	Pain type(s) experienced in last month: None of the above	Symptoms	Neale Lab	0.770384
rs6976053	7	100512119	T	C	-0.00015687	0.000538073	0.472484	361194	20857	ukb-d-I9_IHD	Ischaemic heart disease, wide definition	Circulatory	NA	0.770637
rs6976053	7	100512119	T	C	-5.57e-05	0.000191464	0.4731	337159	2089	ukb-a-182	Treatment/medication code: symbicort 100/6 turbohaler	Respiratory	Neale Lab	0.771292
rs6976053	7	100512119	T	C	-0.000108424	0.000375444	0.4731	337199	8190	ukb-a-539	Diagnoses - main ICD10: I84 Haemorrhoids	Circulatory	Neale Lab	0.772745
rs6976053	7	100512119	T	C	-0.0022568	0.0080462	0.47142	30565	NA	ukb-d-30820_irnt	Rheumatoid factor	Blood biochemistry	NA	0.77911
rs6976053	7	100512119	T	C	-2.75e-05	9.74e-05	0.471908	463010	1017	ukb-b-15769	Operative procedures - secondary OPCS: X29.8 Other specified continuous Infusion of therapeutic substance	Others	MRC-IEU	0.780001
rs6976053	7	100512119	T	C	-3.66e-05	0.000133426	0.471908	463010	1912	ukb-b-12762	Operative procedures - secondary OPCS: S06.9 Unspecified other excision of lesion of skin	Dermatologic	MRC-IEU	0.780001
rs6976053	7	100512119	T	C	-4.6e-05	0.000164145	0.471909	462933	2899	ukb-b-11689	Treatment/medication code: salbutamol 100micrograms spacehaler	Respiratory	MRC-IEU	0.780001
rs6976053	7	100512119	T	C	4.69e-05	0.000170018	0.471909	462933	3121	ukb-b-7966	Treatment/medication code: adcal-d3 1.5g/10micrograms chewable tablet	Musculoskeletal	MRC-IEU	0.780001
rs6976053	7	100512119	T	C	-5.26e-05	0.000185562	0.471908	463010	3712	ukb-b-4455	Operative procedures - secondary OPCS: Y76.7 Arthroscopic approach to joint	Others	MRC-IEU	0.780001
rs6976053	7	100512119	T	C	5.33e-05	0.000194201	0.471909	462933	4071	ukb-b-12839	Operation code: umbilical hernia repair	Digestive	MRC-IEU	0.780001
rs6976053	7	100512119	T	C	6.2e-05	0.000219133	0.471908	463010	5194	ukb-b-16240	Operative procedures - main OPCS: W40.1 Primary total prosthetic replacement of knee joint using cement	Musculoskeletal	MRC-IEU	0.780001
rs6976053	7	100512119	T	C	-7.5e-05	0.000272622	0.471909	462933	8205	ukb-b-8053	Operation code: laparoscopy	Digestive	MRC-IEU	0.780001
rs6976053	7	100512119	T	C	-8.74e-05	0.000306417	0.471908	463010	10278	ukb-b-19845	Operative procedures - secondary OPCS: Y82.9 Unspecified local anaesthetic	Others	MRC-IEU	0.780001
rs6976053	7	100512119	T	C	0.000928493	0.0033366	0.471756	170498	NA	ukb-b-12405	Age at first live birth	Gynecologic and Obstetric	MRC-IEU	0.780001
rs6976053	7	100512119	T	C	0.000965996	0.00348256	0.47197	152605	NA	ukb-b-15418	Duration screen displayed	Mental health	MRC-IEU	0.780001
rs6976053	7	100512119	T	C	0.00101778	0.00361109	0.471964	151466	NA	ukb-b-8778	Pulse wave peak to peak time	Physical measures	MRC-IEU	0.780001
rs6976053	7	100512119	T	C	7.87e-05	0.000282274	0.4731	336743	4567	ukb-a-38	Adopted as a child	Others	Neale Lab	0.780326
rs6976053	7	100512119	T	C	-9.53e-05	0.000341832	0.4731	337199	6882	ukb-a-578	Diagnoses - main ICD10: N92 Excessive frequent and irregular menstruation	Genitourinary	Neale Lab	0.780371
rs6976053	7	100512119	T	C	0.000657862	0.0023766	0.472457	344729	NA	ukb-d-30250_irnt	Reticulocyte count	Blood count	NA	0.781928
rs6976053	7	100512119	T	C	-2.52e-05	9.68e-05	0.471909	462933	1005	ukb-b-10586	Treatment/medication code: calcichew 1.25g chewable tablet	Endocrine	MRC-IEU	0.79
rs6976053	7	100512119	T	C	3e-05	0.000114285	0.471909	462933	1401	ukb-b-8210	Non-cancer illness code, self-reported: crohns disease	Digestive	MRC-IEU	0.79
rs6976053	7	100512119	T	C	3.12e-05	0.000118228	0.471908	463010	1503	ukb-b-93	Operative procedures - secondary OPCS: T87.3 Excision or biopsy of axillary lymph node	Dermatologic	MRC-IEU	0.79
rs6976053	7	100512119	T	C	-3.17e-05	0.000121337	0.471909	462933	1586	ukb-b-2029	Treatment/medication code: finasteride	Genitourinary	MRC-IEU	0.79
rs6976053	7	100512119	T	C	3.41e-05	0.00012789	0.471908	463010	1756	ukb-b-20542	Diagnoses - secondary ICD10: R42 Dizziness and giddiness	Symptoms	MRC-IEU	0.79
rs6976053	7	100512119	T	C	-4.01e-05	0.00015234	0.471908	463010	2496	ukb-b-10281	Operative procedures - secondary OPCS: Z89.6 Finger NEC	Others	MRC-IEU	0.79
rs6976053	7	100512119	T	C	5.22e-05	0.000194674	0.471908	463010	4133	ukb-b-8072	Diagnoses - secondary ICD10: N40 Hyperplasia of prostate	Genitourinary	MRC-IEU	0.79
rs6976053	7	100512119	T	C	6.2e-05	0.000238271	0.471909	462933	6151	ukb-b-4880	Treatment/medication code: garlic product	Others	MRC-IEU	0.79
rs6976053	7	100512119	T	C	-0.00109567	0.00415475	0.474653	25191	8862	ukb-b-67	Carer support indicators: Yes	Mental health	MRC-IEU	0.79
rs6976053	7	100512119	T	C	-0.00099917	0.00382063	0.468899	31317	11226	ukb-b-256	Manic/hyper symptoms: None of the above	Mental health	MRC-IEU	0.79
rs6976053	7	100512119	T	C	0.000177388	0.000654645	0.471909	462933	52427	ukb-b-11268	Treatment/medication code: simvastatin	Endocrine	MRC-IEU	0.79
rs6976053	7	100512119	T	C	0.00119581	0.00459089	0.471219	94021	NA	ukb-b-4482	3mm regularity index (left)	Physical measures	MRC-IEU	0.79
rs6976053	7	100512119	T	C	0.00032838	0.00122454	0.471918	462400	NA	ukb-b-4616	Nap during day	Others	MRC-IEU	0.79
rs6976053	7	100512119	T	C	-0.026568	0.10015	0.47254	344104	NA	ukb-d-30730_raw	Gamma glutamyltransferase	Blood biochemistry	NA	0.790801
rs6976053	7	100512119	T	C	-5.59e-05	0.000210929	0.4731	337159	2539	ukb-a-164	Treatment/medication code: furosemide	Genitourinary	Neale Lab	0.791014
rs6976053	7	100512119	T	C	4.93e-05	0.000186954	0.4731	337199	1992	ukb-a-540	Diagnoses - main ICD10: J22 Unspecified acute lower respiratory infection	Respiratory	Neale Lab	0.791888
rs6976053	7	100512119	T	C	-0.00229241	0.00869992	0.4731	274108	NA	ukb-a-230	Neuroticism score	Mental health	Neale Lab	0.792167
rs6976053	7	100512119	T	C	-4.08e-05	0.000157398	0.4731	337159	1409	ukb-a-167	Treatment/medication code: venlafaxine	Mental health	Neale Lab	0.795479
rs6976053	7	100512119	T	C	0.000294294	0.00113645	0.4731	336314	106738	ukb-a-492	Mineral and other dietary supplements: Fish oil (including cod liver oil)	Others	Neale Lab	0.795667
rs6976053	7	100512119	T	C	-0.000270582	0.00106148	0.4731	336650	85221	ukb-a-473	Pain type(s) experienced in last month: Back pain	Symptoms	Neale Lab	0.798792
rs6976053	7	100512119	T	C	2.51e-05	9.69e-05	0.471909	462933	1006	ukb-b-131	Non-cancer illness code, self-reported: pancreatitis	Endocrine	MRC-IEU	0.8
rs6976053	7	100512119	T	C	2.51e-05	9.94e-05	0.471908	463010	1060	ukb-b-18198	Operative procedures - secondary OPCS: Z50.5 Skin of foot NEC	Others	MRC-IEU	0.8
rs6976053	7	100512119	T	C	-2.73e-05	0.00010534	0.471908	463010	1190	ukb-b-12246	Operative procedures - secondary OPCS: G45.9 Unspecified diagnostic fibreoptic endoscopic examination of upper gastrointestinal tract	Digestive	MRC-IEU	0.8
rs6976053	7	100512119	T	C	2.61e-05	0.000105487	0.471909	462933	1193	ukb-b-3044	Non-cancer illness code, self-reported: colitis/not crohns or ulcerative colitis	Digestive	MRC-IEU	0.8
rs6976053	7	100512119	T	C	4.54e-05	0.000181301	0.471909	462933	3542	ukb-b-8229	Non-cancer illness code, self-reported: arthritis (nos)	Musculoskeletal	MRC-IEU	0.8
rs6976053	7	100512119	T	C	4.91e-05	0.000193162	0.471908	463010	4026	ukb-b-2951	Operative procedures - secondary OPCS: Z50.1 Skin of arm	Others	MRC-IEU	0.8
rs6976053	7	100512119	T	C	-8.91e-05	0.000352481	0.471867	460351	13548	ukb-b-12506	Vitamin and mineral supplements: Vitamin E	Others	MRC-IEU	0.8
rs6976053	7	100512119	T	C	-0.000658004	0.00259167	0.472513	51516	40152	ukb-b-133	Hip pain for 3+ months	Symptoms	MRC-IEU	0.8
rs6976053	7	100512119	T	C	0.000964886	0.00377984	0.47178	200272	NA	ukb-b-3357	Birth weight of first child	Gynecologic and Obstetric	MRC-IEU	0.8
rs6976053	7	100512119	T	C	0.000924187	0.00361053	0.47206	148549	NA	ukb-b-4776	Mean signal-to-noise ratio (SNR), (right)	Physical measures	MRC-IEU	0.8
rs6976053	7	100512119	T	C	-0.000383317	0.00152063	0.4731	331278	NA	ukb-a-278	Leg fat percentage (left)	Physical measures	Neale Lab	0.800981
rs6976053	7	100512119	T	C	3.99e-05	0.000164142	0.472484	361194	1672	ukb-d-C43	Diagnoses - main ICD10: C43 Malignant melanoma of skin	Neoplasms	NA	0.807916
rs6976053	7	100512119	T	C	4.46e-05	0.000182482	0.471908	463010	3589	ukb-b-14157	Operative procedures - main OPCS: W28.3 Removal of internal fixation from bone NEC	Musculoskeletal	MRC-IEU	0.81
rs6976053	7	100512119	T	C	4.69e-05	0.000199117	0.471908	463010	4314	ukb-b-507	Operative procedures - main OPCS: Q18.8 Other specified diagnostic endoscopic examination of uterus	Genitourinary	MRC-IEU	0.81
rs6976053	7	100512119	T	C	-6.17e-05	0.000252574	0.471909	462933	6927	ukb-b-5935	Operation code: shoulder surgery	Musculoskeletal	MRC-IEU	0.81
rs6976053	7	100512119	T	C	-8.82e-05	0.000358846	0.471891	461384	14150	ukb-b-14863	Mineral and other dietary supplements: Iron	Others	MRC-IEU	0.81
rs6976053	7	100512119	T	C	-0.000107528	0.000435694	0.471909	462933	21448	ukb-b-11895	Treatment/medication code: ramipril	Circulatory	MRC-IEU	0.81
rs6976053	7	100512119	T	C	-0.00015459	0.000630258	0.471906	461113	47102	ukb-b-6458	Mouth/teeth dental problems: Mouth ulcers	Digestive	MRC-IEU	0.81
rs6976053	7	100512119	T	C	0.000233945	0.000962484	0.47201	345665	269839	ukb-b-19066	Reproduciblity of spirometry measurement using ERS/ATS criteria	Physical measures	MRC-IEU	0.81
rs6976053	7	100512119	T	C	0.00185335	0.00757443	0.472164	149051	NA	ukb-b-5238	Fluid intelligence score	Mental health	MRC-IEU	0.81
rs6976053	7	100512119	T	C	-0.000319222	0.00130115	0.472126	445194	NA	ukb-b-5664	Frequency of tenseness / restlessness in last 2 weeks	Mental health	MRC-IEU	0.81
rs6976053	7	100512119	T	C	0.000112604	0.00047243	0.4731	337159	13184	ukb-a-131	Treatment/medication code: atenolol	Circulatory	Neale Lab	0.811608
rs6976053	7	100512119	T	C	-7.65e-05	0.000322787	0.472484	361194	7018	ukb-d-I9_MI	Myocardial infarction	Circulatory	NA	0.812622
rs6976053	7	100512119	T	C	2.37e-05	0.000104777	0.471908	463010	1178	ukb-b-9319	Operative procedures - secondary OPCS: M47.3 Removal of urethral catheter from bladder	Genitourinary	MRC-IEU	0.82
rs6976053	7	100512119	T	C	-2.42e-05	0.000107972	0.471909	462933	1251	ukb-b-4991	Treatment/medication code: vitamin d product	Others	MRC-IEU	0.82
rs6976053	7	100512119	T	C	-2.64e-05	0.000115989	0.471909	462933	1446	ukb-b-4379	Treatment/medication code: tamoxifen	Gynecologic and Obstetric	MRC-IEU	0.82
rs6976053	7	100512119	T	C	8.19e-05	0.000358458	0.471909	462933	14179	ukb-b-10284	Treatment/medication code: multivitamins	Endocrine	MRC-IEU	0.82
rs6976053	7	100512119	T	C	-8.16e-05	0.000364333	0.471909	462933	14770	ukb-b-8650	Non-cancer illness code, self-reported: angina	Circulatory	MRC-IEU	0.82
rs6976053	7	100512119	T	C	-0.000220307	0.000967505	0.471891	461384	145707	ukb-b-11075	Mineral and other dietary supplements: Fish oil (including cod liver oil)	Others	MRC-IEU	0.82
rs6976053	7	100512119	T	C	-0.000481888	0.0020969	0.472741	69537	NA	ukb-b-12205	Chest pain felt during physical activity	Physical measures	MRC-IEU	0.82
rs6976053	7	100512119	T	C	0.000781173	0.00345145	0.471998	152153	NA	ukb-b-2830	Financial situation satisfaction	Mental health	MRC-IEU	0.82
rs6976053	7	100512119	T	C	-0.000724046	0.00312393	0.471593	146181	NA	ukb-b-8607	Ankle spacing width (right)	Physical measures	MRC-IEU	0.82
rs6976053	7	100512119	T	C	2.05e-05	9.71e-05	0.471908	463010	1013	ukb-b-14847	Operative procedures - secondary OPCS: P27.3 Colposcopy of vagina	Genitourinary	MRC-IEU	0.83
rs6976053	7	100512119	T	C	-5.43e-05	0.000246108	0.471909	462933	6572	ukb-b-4533	Non-cancer illness code, self-reported: pneumonia	Respiratory	MRC-IEU	0.83
rs6976053	7	100512119	T	C	-5.68e-05	0.000265274	0.471909	462933	7682	ukb-b-18700	Non-cancer illness code, self-reported: cholelithiasis/gall stones	Digestive	MRC-IEU	0.83
rs6976053	7	100512119	T	C	8.02e-05	0.000381666	0.471909	462933	16197	ukb-b-16217	Operation code: nasal/sinus/nose surgery	Respiratory	MRC-IEU	0.83
rs6976053	7	100512119	T	C	0.000993332	0.00451137	0.471083	95998	NA	ukb-b-3549	3mm strong meridian angle (left)	Physical measures	MRC-IEU	0.83
rs6976053	7	100512119	T	C	-0.000366973	0.00171049	0.469155	78879	NA	ukb-b-6412	Number of stillbirths	Gynecologic and Obstetric	MRC-IEU	0.83
rs6976053	7	100512119	T	C	4.85e-05	0.000231547	0.4731	337159	3064	ukb-a-168	Treatment/medication code: losartan	Circulatory	Neale Lab	0.833927
rs6976053	7	100512119	T	C	-2.24e-05	0.000114432	0.471908	463010	1408	ukb-b-2769	Operative procedures - main OPCS: Q11.3 Evacuation of products of conception from uterus NEC	Genitourinary	MRC-IEU	0.84
rs6976053	7	100512119	T	C	2.35e-05	0.00011971	0.471908	463010	1538	ukb-b-4417	Operative procedures - main OPCS: O29.1 Subacromial decompression	Circulatory	MRC-IEU	0.84
rs6976053	7	100512119	T	C	-2.49e-05	0.000120145	0.471908	463010	1549	ukb-b-5326	Operative procedures - main OPCS: X33.9 Unspecified other blood transfusion	Others	MRC-IEU	0.84
rs6976053	7	100512119	T	C	2.49e-05	0.000122082	0.471909	462933	1604	ukb-b-17507	Cancer code, self-reported: cin/pre-cancer cells cervix	Neoplasms	MRC-IEU	0.84
rs6976053	7	100512119	T	C	-3.92e-05	0.000198423	0.471909	462933	4282	ukb-b-175	Operation code: vaginal prolapse/colposuspension	Genitourinary	MRC-IEU	0.84
rs6976053	7	100512119	T	C	4.27e-05	0.000206645	0.471908	463010	4670	ukb-b-11601	Diagnoses - main ICD10: N40 Hyperplasia of prostate	Genitourinary	MRC-IEU	0.84
rs6976053	7	100512119	T	C	-0.000646838	0.00325372	0.468899	31317	6523	ukb-b-8893	Manic/hyper symptoms: I was more talkative than usual	Mental health	MRC-IEU	0.84
rs6976053	7	100512119	T	C	-5.85e-05	0.000295751	0.471909	462933	9549	ukb-b-16993	Operation code: unclassifiable	Others	MRC-IEU	0.84
rs6976053	7	100512119	T	C	-0.000145475	0.000743878	0.472005	249710	18641	ukb-b-8080	Medication for cholesterol, blood pressure, diabetes, or take exogenous hormones: Hormone replacement therapy	Endocrine	MRC-IEU	0.84
rs6976053	7	100512119	T	C	-0.000194105	0.00094224	0.471868	450704	129383	ukb-b-10169	Guilty feelings	Mental health	MRC-IEU	0.84
rs6976053	7	100512119	T	C	0.000132846	0.000650775	0.471926	462254	411268	ukb-b-14576	Wears glasses or contact lenses	Sense organs	MRC-IEU	0.84
rs6976053	7	100512119	T	C	-0.000899948	0.00457007	0.471703	84303	NA	ukb-b-13416	6mm weak meridian (right)	Physical measures	MRC-IEU	0.84
rs6976053	7	100512119	T	C	0.000238386	0.00120693	0.4731	289727	88601	ukb-a-39	Maternal smoking around birth	Others	Neale Lab	0.843425
rs6976053	7	100512119	T	C	3.31e-05	0.000168333	0.4731	337199	1613	ukb-a-537	Diagnoses - main ICD10: I80 Phlebitis and thrombophlebitis	Circulatory	Neale Lab	0.844279
rs6976053	7	100512119	T	C	-6.32e-05	0.000325854	0.4731	336650	6118	ukb-a-471	Pain type(s) experienced in last month: Facial pain	Symptoms	Neale Lab	0.846117
rs6976053	7	100512119	T	C	-0.000372848	0.00192205	0.4731	331275	NA	ukb-a-279	Leg fat mass (left)	Physical measures	Neale Lab	0.846188
rs6976053	7	100512119	T	C	-5.96e-05	0.000308473	0.4731	337159	5481	ukb-a-145	Treatment/medication code: ranitidine	Digestive	Neale Lab	0.846913
rs6976053	7	100512119	T	C	0.025705	0.13383	0.47228	273896	NA	ukb-d-30790_raw	Lipoprotein A	Blood biochemistry	NA	0.84768
rs6976053	7	100512119	T	C	-6.46e-05	0.000336929	0.4731	337199	6560	ukb-a-563	Diagnoses - main ICD10: M17 Gonarthrosis [arthrosis of knee]	Musculoskeletal	Neale Lab	0.848065
rs6976053	7	100512119	T	C	1.95e-05	0.000101879	0.471908	463010	1115	ukb-b-20359	Operative procedures - main OPCS: B28.5 Wire guided partial excision of breast	Endocrine	MRC-IEU	0.85
rs6976053	7	100512119	T	C	2.17e-05	0.000118388	0.471908	463010	1504	ukb-b-9312	Operative procedures - secondary OPCS: H22.1 Diagnostic fibreoptic endoscopic examination of colon and biopsy of lesion of colon	Digestive	MRC-IEU	0.85
rs6976053	7	100512119	T	C	-2.49e-05	0.000135627	0.471908	463010	1983	ukb-b-19937	Operative procedures - main OPCS: R17.2 Elective lower uterine segment caesarean delivery	Gynecologic and Obstetric	MRC-IEU	0.85
rs6976053	7	100512119	T	C	-2.92e-05	0.000158029	0.471908	463010	2685	ukb-b-17527	Operative procedures - secondary OPCS: V55.1 One level of spine	Musculoskeletal	MRC-IEU	0.85
rs6976053	7	100512119	T	C	-3.22e-05	0.000173515	0.471909	462933	3269	ukb-b-13348	Cancer code, self-reported: prostate cancer	Neoplasms	MRC-IEU	0.85
rs6976053	7	100512119	T	C	4.39e-05	0.0002286	0.471908	463010	5719	ukb-b-2146	Operative procedures - main OPCS: Q18.1 Diagnostic endoscopic examination of uterus and biopsy of lesion of uterus	Genitourinary	MRC-IEU	0.85
rs6976053	7	100512119	T	C	6.45e-05	0.000338817	0.471911	460536	12513	ukb-b-10937	Reason for glasses/contact lenses: For 'astigmatism'	Sense organs	MRC-IEU	0.85
rs6976053	7	100512119	T	C	-7.64e-05	0.000402258	0.471867	460351	17879	ukb-b-12648	Vitamin and mineral supplements: Vitamin D	Others	MRC-IEU	0.85
rs6976053	7	100512119	T	C	-0.00128932	0.00704481	0.473994	39107	NA	ukb-b-16345	Cancer year/age first occurred	Neoplasms	MRC-IEU	0.85
rs6976053	7	100512119	T	C	-0.000853378	0.00445103	0.470879	99380	NA	ukb-b-8882	Astigmatism angle (right)	Physical measures	MRC-IEU	0.85
rs6976053	7	100512119	T	C	0.000134689	0.0007199	0.4731	335587	32193	ukb-a-308	Fractured/broken bones in last 5 years	Musculoskeletal	Neale Lab	0.851587
rs6976053	7	100512119	T	C	-0.000296596	0.0016007	0.4731	331285	NA	ukb-a-276	Leg fat-free mass (right)	Physical measures	Neale Lab	0.853001
rs6976053	7	100512119	T	C	3.3e-05	0.000184558	0.4731	337159	1940	ukb-a-141	Treatment/medication code: prednisolone	Endocrine	Neale Lab	0.857973
rs6976053	7	100512119	T	C	0.000135653	0.000768809	0.4731	336650	37714	ukb-a-475	Pain type(s) experienced in last month: Hip pain	Symptoms	Neale Lab	0.859944
rs6976053	7	100512119	T	C	2.01e-05	0.000115841	0.471909	462933	1440	ukb-b-8491	Operation code: other thoracic surgery	Respiratory	MRC-IEU	0.86
rs6976053	7	100512119	T	C	2.18e-05	0.000119427	0.471909	462933	1530	ukb-b-20213	Non-cancer illness code, self-reported: measles / morbillivirus	Infectious diseases	MRC-IEU	0.86
rs6976053	7	100512119	T	C	2.29e-05	0.000125844	0.471909	462933	1700	ukb-b-15749	Non-cancer illness code, self-reported: transient ischaemic attack (tia)	Circulatory	MRC-IEU	0.86
rs6976053	7	100512119	T	C	2.25e-05	0.000126115	0.471908	463010	1707	ukb-b-15357	Operative procedures - main OPCS: A52.2 Therapeutic sacral epidural injection	Neurological	MRC-IEU	0.86
rs6976053	7	100512119	T	C	-2.85e-05	0.000160989	0.471909	462933	2790	ukb-b-20349	Non-cancer illness code, self-reported: bladder problem (not cancer)	Genitourinary	MRC-IEU	0.86
rs6976053	7	100512119	T	C	3.43e-05	0.000190178	0.471908	463010	3902	ukb-b-19166	Operative procedures - main OPCS: X29.8 Other specified continuous Infusion of therapeutic substance	Others	MRC-IEU	0.86
rs6976053	7	100512119	T	C	4.12e-05	0.000237991	0.471909	462933	6239	ukb-b-7469	Non-cancer illness code, self-reported: enlarged prostate	Genitourinary	MRC-IEU	0.86
rs6976053	7	100512119	T	C	-8.77e-05	0.000483316	0.471909	462933	26512	ukb-b-9790	Treatment/medication code: cod liver oil capsule	Endocrine	MRC-IEU	0.86
rs6976053	7	100512119	T	C	9.98e-05	0.000584022	0.471908	463010	40003	ukb-b-9473	Operative procedures - main OPCS: G45.1 Fibreoptic endoscopic examination of upper gastrointestinal tract and biopsy of lesion of upper gastrointestinal tract	Digestive	MRC-IEU	0.86
rs6976053	7	100512119	T	C	-0.000155787	0.000887143	0.4731	334053	51937	ukb-a-295	Chest pain or discomfort	Symptoms	Neale Lab	0.860604
rs6976053	7	100512119	T	C	-0.000673197	0.00400956	0.4731	55742	NA	ukb-a-355	Number of pregnancy terminations	Gynecologic and Obstetric	Neale Lab	0.866664
rs6976053	7	100512119	T	C	-3.15e-05	0.000188294	0.4731	337199	2025	ukb-a-527	Diagnoses - main ICD10: G47 Sleep disorders	Neurological	Neale Lab	0.867083
rs6976053	7	100512119	T	C	-0.000260833	0.00159027	0.4731	331285	NA	ukb-a-277	Leg predicted mass (right)	Physical measures	Neale Lab	0.869717
rs6976053	7	100512119	T	C	-0.000134134	0.000818241	0.4731	336138	43469	ukb-a-430	Mouth/teeth dental problems: Bleeding gums	Digestive	Neale Lab	0.869786
rs6976053	7	100512119	T	C	1.57e-05	9.78e-05	0.471908	463010	1026	ukb-b-12483	Operative procedures - secondary OPCS: Y03.7 Removal of prosthesis from organ NOC	Others	MRC-IEU	0.87
rs6976053	7	100512119	T	C	2.49e-05	0.000156769	0.471908	463010	2644	ukb-b-1807	Operative procedures - secondary OPCS: Z92.7 Trunk NEC	Others	MRC-IEU	0.87
rs6976053	7	100512119	T	C	0.000939138	0.00575352	0.465794	14283	8869	ukb-b-20515	Recent medication for asthma	Respiratory	MRC-IEU	0.87
rs6976053	7	100512119	T	C	-7.09e-05	0.000418642	0.471867	460351	19395	ukb-b-10188	Vitamin and mineral supplements: Vitamin B	Others	MRC-IEU	0.87
rs6976053	7	100512119	T	C	0.00055278	0.00346391	0.471703	84303	NA	ukb-b-11866	6mm index of best keratometry results (right)	Physical measures	MRC-IEU	0.87
rs6976053	7	100512119	T	C	-0.000572885	0.00359731	0.472469	113150	NA	ukb-b-15780	Number of correct matches in round	Mental health	MRC-IEU	0.87
rs6976053	7	100512119	T	C	-0.000801466	0.00487961	0.471748	84278	NA	ukb-b-17772	6mm cylindrical power angle (right)	Physical measures	MRC-IEU	0.87
rs6976053	7	100512119	T	C	-0.000514311	0.00308531	0.471674	146226	NA	ukb-b-2122	Ankle spacing width (left)	Physical measures	MRC-IEU	0.87
rs6976053	7	100512119	T	C	0.000733806	0.00456827	0.471562	83410	NA	ukb-b-645	6mm strong meridian (left)	Physical measures	MRC-IEU	0.87
rs6976053	7	100512119	T	C	-3.51e-05	0.000219177	0.4731	337199	2749	ukb-a-575	Diagnoses - main ICD10: N32 Other disorders of bladder	Genitourinary	Neale Lab	0.872741
rs6976053	7	100512119	T	C	-2.8e-05	0.000177154	0.4731	337199	1788	ukb-a-580	Diagnoses - main ICD10: R04 Haemorrhage from respiratory passages	Symptoms	Neale Lab	0.874389
rs6976053	7	100512119	T	C	-0.000233398	0.00154037	0.4731	331146	NA	ukb-a-289	Arm predicted mass (left)	Physical measures	Neale Lab	0.879565
rs6976053	7	100512119	T	C	1.54e-05	0.000100239	0.471908	463010	1078	ukb-b-19837	Operative procedures - main OPCS: T24.3 Repair of umbilical hernia using sutures	Dermatologic	MRC-IEU	0.88
rs6976053	7	100512119	T	C	1.68e-05	0.000111336	0.471909	462933	1329	ukb-b-531	Non-cancer illness code, self-reported: helicobacter pylori	Infectious diseases	MRC-IEU	0.88
rs6976053	7	100512119	T	C	-1.78e-05	0.000120089	0.471908	463010	1548	ukb-b-4157	Operative procedures - secondary OPCS: Z50.2 Skin of hand	Others	MRC-IEU	0.88
rs6976053	7	100512119	T	C	2.06e-05	0.000136085	0.471909	462933	1994	ukb-b-17733	Operation code: colposcopy +/- biopsy	Genitourinary	MRC-IEU	0.88
rs6976053	7	100512119	T	C	0.000159341	0.001025	0.472036	397732	121634	ukb-b-17685	Maternal smoking around birth	Others	MRC-IEU	0.88
rs6976053	7	100512119	T	C	-0.000547688	0.00372637	0.470877	99063	NA	ukb-b-14449	Index of best refractometry result (left)	Physical measures	MRC-IEU	0.88
rs6976053	7	100512119	T	C	-0.000706163	0.00488079	0.471703	84303	NA	ukb-b-791	6mm weak meridian angle (right)	Physical measures	MRC-IEU	0.88
rs6976053	7	100512119	T	C	-0.000354247	0.00238346	0.4731	331164	NA	ukb-a-287	Arm fat mass (left)	Physical measures	Neale Lab	0.881848
rs6976053	7	100512119	T	C	-0.000237503	0.00161249	0.4731	331307	NA	ukb-a-268	Basal metabolic rate	Physical measures	Neale Lab	0.882904
rs6976053	7	100512119	T	C	-0.0055113	0.037524	0.47258	344104	NA	ukb-d-30700_raw	Creatinine	Blood biochemistry	NA	0.88323
rs6976053	7	100512119	T	C	-2.62e-05	0.000180626	0.4731	337199	1862	ukb-a-572	Diagnoses - main ICD10: M72 Fibroblastic disorders	Musculoskeletal	Neale Lab	0.884884
rs6976053	7	100512119	T	C	-0.000515954	0.00370397	0.4731	144113	NA	ukb-a-323	Age started oral contraceptive pill	Gynecologic and Obstetric	Neale Lab	0.889215
rs6976053	7	100512119	T	C	-0.00021449	0.00154614	0.4731	331159	NA	ukb-a-288	Arm fat-free mass (left)	Physical measures	Neale Lab	0.889667
rs6976053	7	100512119	T	C	-1.45e-05	0.000103394	0.471908	463010	1148	ukb-b-6551	Operative procedures - main OPCS: W15.1 Osteotomy of neck of first metatarsal bone	Musculoskeletal	MRC-IEU	0.89
rs6976053	7	100512119	T	C	2.07e-05	0.000149698	0.471908	463010	2420	ukb-b-12265	Operative procedures - secondary OPCS: Q08.9 Unspecified vaginal excision of uterus	Genitourinary	MRC-IEU	0.89
rs6976053	7	100512119	T	C	-2.11e-05	0.000151575	0.471909	462933	2470	ukb-b-12861	Treatment/medication code: gaviscon liquid	Digestive	MRC-IEU	0.89
rs6976053	7	100512119	T	C	-2.32e-05	0.000163237	0.471908	463010	2868	ukb-b-15942	Operative procedures - main OPCS: W87.9 Unspecified diagnostic endoscopic examination of knee joint	Musculoskeletal	MRC-IEU	0.89
rs6976053	7	100512119	T	C	2.28e-05	0.000166381	0.471909	462933	2980	ukb-b-18477	Operation code: bladder surgery	Genitourinary	MRC-IEU	0.89
rs6976053	7	100512119	T	C	2.31e-05	0.000167559	0.471903	460340	2988	ukb-b-3798	Fractured bone site(s): Leg	Musculoskeletal	MRC-IEU	0.89
rs6976053	7	100512119	T	C	-2.43e-05	0.00017575	0.471909	462933	3329	ukb-b-20078	Non-cancer illness code, self-reported: gastric/stomach ulcers	Digestive	MRC-IEU	0.89
rs6976053	7	100512119	T	C	2.98e-05	0.000219194	0.471909	462933	5201	ukb-b-9125	Non-cancer illness code, self-reported: rheumatoid arthritis	Musculoskeletal	MRC-IEU	0.89
rs6976053	7	100512119	T	C	-3.98e-05	0.000279423	0.471908	463010	8648	ukb-b-11666	Operative procedures - main OPCS: Q07.4 Total abdominal hysterectomy NEC	Genitourinary	MRC-IEU	0.89
rs6976053	7	100512119	T	C	-5.18e-05	0.000385073	0.471909	462933	16448	ukb-b-19156	Treatment/medication code: lansoprazole	Digestive	MRC-IEU	0.89
rs6976053	7	100512119	T	C	5.69e-05	0.000410239	0.471909	462933	19512	ukb-b-1962	Operation code: bilateral oophorectomy	Genitourinary	MRC-IEU	0.89
rs6976053	7	100512119	T	C	-0.000106999	0.000776745	0.472054	247538	20120	ukb-b-17868	Bilateral oophorectomy (both ovaries removed)	Gynecologic and Obstetric	MRC-IEU	0.89
rs6976053	7	100512119	T	C	-0.000141495	0.00106375	0.472005	249710	43244	ukb-b-18009	Medication for cholesterol, blood pressure, diabetes, or take exogenous hormones: Blood pressure medication	Circulatory	MRC-IEU	0.89
rs6976053	7	100512119	T	C	-0.000210424	0.00148129	0.471689	210168	134945	ukb-b-9937	Had major operations	Others	MRC-IEU	0.89
rs6976053	7	100512119	T	C	0.000730634	0.00531098	0.472682	68160	NA	ukb-b-11361	ECG, heart rate	Physical measures	MRC-IEU	0.89
rs6976053	7	100512119	T	C	0.00107791	0.00800098	0.475004	25044	NA	ukb-b-378	Errors before selecting correct item in numeric path (trail #1)	Mental health	MRC-IEU	0.89
rs6976053	7	100512119	T	C	0.000203114	0.00148499	0.471893	461026	NA	ukb-b-7478	Hand grip strength (left)	Physical measures	MRC-IEU	0.89
rs6976053	7	100512119	T	C	0.000120904	0.000877103	0.4731	108817	4758	ukb-a-424	Eye problems/disorders: Glaucoma	Sense organs	Neale Lab	0.890363
rs6976053	7	100512119	T	C	0.00020676	0.00150999	0.4731	331216	NA	ukb-a-285	Arm predicted mass (right)	Physical measures	Neale Lab	0.891088
rs6976053	7	100512119	T	C	-9.94e-05	0.000751774	0.4731	336919	301012	ukb-a-253	Wears glasses or contact lenses	Sense organs	Neale Lab	0.894825
rs6976053	7	100512119	T	C	-1.3e-05	0.000107694	0.471908	463010	1244	ukb-b-12747	Operative procedures - secondary OPCS: S06.5 Excision of lesion of skin of head or neck NEC	Dermatologic	MRC-IEU	0.9
rs6976053	7	100512119	T	C	1.42e-05	0.000113521	0.471908	463010	1383	ukb-b-10298	Operative procedures - secondary OPCS: W28.1 Application of internal fixation to bone NEC	Musculoskeletal	MRC-IEU	0.9
rs6976053	7	100512119	T	C	-1.94e-05	0.000156297	0.471909	462933	2640	ukb-b-13607	Operation code: gynaecological surgery	Genitourinary	MRC-IEU	0.9
rs6976053	7	100512119	T	C	-2.01e-05	0.000162004	0.471909	462933	2831	ukb-b-11886	Treatment/medication code: calcium salts	Endocrine	MRC-IEU	0.9
rs6976053	7	100512119	T	C	3.52e-05	0.000268787	0.471908	463010	7891	ukb-b-1762	Diagnoses - secondary ICD10: R69 Unknown and unspecified causes of morbidity	Symptoms	MRC-IEU	0.9
rs6976053	7	100512119	T	C	5.21e-05	0.000411072	0.471909	462933	18841	ukb-b-4257	Non-cancer illness code, self-reported: unclassifiable	Others	MRC-IEU	0.9
rs6976053	7	100512119	T	C	-0.000565378	0.00455968	0.471703	84303	NA	ukb-b-11452	6mm strong meridian (right)	Physical measures	MRC-IEU	0.9
rs6976053	7	100512119	T	C	-0.00344201	0.0276684	0.471926	43349	NA	ukb-b-14254	Tinnitus severity/nuisance	Sense organs	MRC-IEU	0.9
rs6976053	7	100512119	T	C	-0.000216475	0.00174544	0.472021	449019	NA	ukb-b-929	Frequency of tiredness / lethargy in last 2 weeks	Mental health	MRC-IEU	0.9
rs6976053	7	100512119	T	C	-0.000119101	0.000999782	0.4731	335591	71695	ukb-a-464	Vitamin and mineral supplements: Multivitamins +/- minerals	Others	Neale Lab	0.905175
rs6976053	7	100512119	T	C	2.19e-05	0.000190267	0.4731	337159	2063	ukb-a-124	Treatment/medication code: becotide 50 inhaler	Endocrine	Neale Lab	0.908288
rs6976053	7	100512119	T	C	-0.000104529	0.000914	0.4731	336138	56894	ukb-a-433	Mouth/teeth dental problems: Dentures	Digestive	Neale Lab	0.908949
rs6976053	7	100512119	T	C	0.000476083	0.00416021	0.468389	10487	1044	ukb-b-19294	Delivery methods: Ventouse, vacuum extraction	Gynecologic and Obstetric	MRC-IEU	0.91
rs6976053	7	100512119	T	C	-1.21e-05	0.00010211	0.471908	463010	1118	ukb-b-6230	Operative procedures - main OPCS: M47.4 Urodynamic studies using catheter	Genitourinary	MRC-IEU	0.91
rs6976053	7	100512119	T	C	1.18e-05	0.000108827	0.471909	462933	1270	ukb-b-17032	Treatment/medication code: diazepam	Mental health	MRC-IEU	0.91
rs6976053	7	100512119	T	C	-1.3e-05	0.000110912	0.471908	463010	1322	ukb-b-868	Operative procedures - secondary OPCS: Z49.1 Skin of breast	Others	MRC-IEU	0.91
rs6976053	7	100512119	T	C	1.3e-05	0.000113495	0.471908	463010	1382	ukb-b-1440	Operative procedures - secondary OPCS: H28.9 Unspecified diagnostic endoscopic examination of sigmoid colon using rigid sigmoidoscope	Digestive	MRC-IEU	0.91
rs6976053	7	100512119	T	C	-1.35e-05	0.000117763	0.471908	463010	1492	ukb-b-4930	Operative procedures - main OPCS: Q11.1 Vacuum aspiration of products of conception from uterus NEC	Genitourinary	MRC-IEU	0.91
rs6976053	7	100512119	T	C	1.56e-05	0.000132462	0.471909	462933	1884	ukb-b-17314	Treatment/medication code: venlafaxine	Mental health	MRC-IEU	0.91
rs6976053	7	100512119	T	C	1.79e-05	0.00016283	0.471909	462933	2854	ukb-b-17277	Operation code: anal surgery	Digestive	MRC-IEU	0.91
rs6976053	7	100512119	T	C	-3.35e-05	0.000312707	0.471624	424873	8991	ukb-b-17814	Caffeine drink within last hour	Physical measures	MRC-IEU	0.91
rs6976053	7	100512119	T	C	-7.2e-05	0.000661781	0.471907	462013	53257	ukb-b-20296	Blood clot, DVT, bronchitis, emphysema, asthma, rhinitis, eczema, allergy diagnosed by doctor: Asthma	Respiratory	MRC-IEU	0.91
rs6976053	7	100512119	T	C	0.00011683	0.00101578	0.471906	461113	279435	ukb-b-17601	Mouth/teeth dental problems: None of the above	Digestive	MRC-IEU	0.91
rs6976053	7	100512119	T	C	-0.000664555	0.0061289	0.473066	52647	NA	ukb-b-20486	6mm asymmetry index (right)	Physical measures	MRC-IEU	0.91
rs6976053	7	100512119	T	C	-2.33e-05	0.000216009	0.4731	309688	2245	ukb-a-339	Used an inhaler for chest within last hour	Physical measures	Neale Lab	0.914279
rs6976053	7	100512119	T	C	-1.69e-05	0.000163943	0.472484	361194	1715	ukb-d-H40	Diagnoses - main ICD10: H40 Glaucoma	Sense organs	NA	0.917867
rs6976053	7	100512119	T	C	-1.04e-05	0.000106293	0.471908	463010	1213	ukb-b-18948	Operative procedures - main OPCS: K75.3 Percutaneous transluminal balloon angioplasty and insertion of 1-2 stents into coronary artery	Circulatory	MRC-IEU	0.92
rs6976053	7	100512119	T	C	-1.12e-05	0.000112636	0.471908	463010	1361	ukb-b-3114	Operative procedures - secondary OPCS: Y21.8 Other specified cytology of organ NOC	Others	MRC-IEU	0.92
rs6976053	7	100512119	T	C	-1.26e-05	0.00013297	0.471908	463010	1899	ukb-b-752	Operative procedures - main OPCS: H20.2 Fibreoptic endoscopic cauterisation of lesion of colon	Digestive	MRC-IEU	0.92
rs6976053	7	100512119	T	C	1.56e-05	0.000147707	0.471909	462933	2359	ukb-b-872	Operation code: transurethral resection of prostate (turp)	Genitourinary	MRC-IEU	0.92
rs6976053	7	100512119	T	C	1.63e-05	0.000152883	0.471908	463010	2514	ukb-b-9369	Diagnoses - secondary ICD10: J22 Unspecified acute lower respiratory infection	Respiratory	MRC-IEU	0.92
rs6976053	7	100512119	T	C	-1.73e-05	0.000165682	0.471909	462933	2959	ukb-b-19698	Treatment/medication code: clopidogrel	Circulatory	MRC-IEU	0.92
rs6976053	7	100512119	T	C	-2.21e-05	0.000219224	0.471908	463010	5200	ukb-b-4724	Operative procedures - main OPCS: U05.1 Computed tomography of head	Others	MRC-IEU	0.92
rs6976053	7	100512119	T	C	-2.53e-05	0.0002457	0.471903	460340	6479	ukb-b-15582	Fractured bone site(s): Ankle	Musculoskeletal	MRC-IEU	0.92
rs6976053	7	100512119	T	C	-2.97e-05	0.000290965	0.471909	462933	9236	ukb-b-6354	Operation code: endoscopy / gastroscopy	Digestive	MRC-IEU	0.92
rs6976053	7	100512119	T	C	-3.29e-05	0.000314339	0.471944	455503	10474	ukb-b-5954	Part of a multiple birth	Others	MRC-IEU	0.92
rs6976053	7	100512119	T	C	0.000663314	0.00629049	0.472487	51739	NA	ukb-b-14067	6mm asymmetry angle (left)	Physical measures	MRC-IEU	0.92
rs6976053	7	100512119	T	C	0.000708505	0.00674066	0.472424	41215	NA	ukb-b-4509	Age of stopping smoking	Others	MRC-IEU	0.92
rs6976053	7	100512119	T	C	-0.00019456	0.0019395	0.47258	344104	NA	ukb-d-30700_irnt	Creatinine	Blood biochemistry	NA	0.92009
rs6976053	7	100512119	T	C	8.21e-06	9.83e-05	0.471909	462933	1036	ukb-b-14475	Treatment/medication code: viscotears liquid eye gel	Sense organs	MRC-IEU	0.93
rs6976053	7	100512119	T	C	-1.68e-05	0.000185726	0.471908	463010	3720	ukb-b-3686	Operative procedures - secondary OPCS: Y98.2 Radiology of two body areas	Others	MRC-IEU	0.93
rs6976053	7	100512119	T	C	1.63e-05	0.000188604	0.471907	462013	3819	ukb-b-13704	Blood clot, DVT, bronchitis, emphysema, asthma, rhinitis, eczema, allergy diagnosed by doctor: Blood clot in the lung	Circulatory	MRC-IEU	0.93
rs6976053	7	100512119	T	C	9.24e-05	0.00106549	0.472219	150642	14254	ukb-b-8329	Eye problems/disorders: Cataract	Sense organs	MRC-IEU	0.93
rs6976053	7	100512119	T	C	-0.000371119	0.00444207	0.470987	101023	NA	ukb-b-15782	logMAR, final (right)	Physical measures	MRC-IEU	0.93
rs6976053	7	100512119	T	C	0.000178495	0.00201625	0.471786	454588	NA	ukb-b-20044	Trunk fat mass	Physical measures	MRC-IEU	0.93
rs6976053	7	100512119	T	C	-0.000386789	0.00464875	0.471205	94008	NA	ukb-b-7288	3mm asymmetry angle (left)	Physical measures	MRC-IEU	0.93
rs6976053	7	100512119	T	C	0.000406355	0.00468059	0.472664	68425	NA	ukb-b-7551	Maximum workload during fitness test	Physical measures	MRC-IEU	0.93
rs6976053	7	100512119	T	C	-7.43e-06	9.78e-05	0.471909	462933	1024	ukb-b-7901	Non-cancer illness code, self-reported: infective/viral hepatitis	Infectious diseases	MRC-IEU	0.94
rs6976053	7	100512119	T	C	-6.89e-06	9.87e-05	0.471908	463010	1045	ukb-b-4663	Operative procedures - main OPCS: W91.9 Unspecified other manipulation of joint	Musculoskeletal	MRC-IEU	0.94
rs6976053	7	100512119	T	C	0.000365809	0.00483524	0.468389	10487	1478	ukb-b-7196	Delivery methods: Elective caesarean section	Gynecologic and Obstetric	MRC-IEU	0.94
rs6976053	7	100512119	T	C	8.93e-06	0.000127826	0.471909	462933	1754	ukb-b-1763	Non-cancer illness code, self-reported: nasal/sinus disorder	Sense organs	MRC-IEU	0.94
rs6976053	7	100512119	T	C	1.27e-05	0.000182062	0.471908	463010	3573	ukb-b-1865	Operative procedures - secondary OPCS: Z92.6 Abdomen NEC	Others	MRC-IEU	0.94
rs6976053	7	100512119	T	C	1.89e-05	0.000268799	0.471907	462013	7844	ukb-b-16207	Blood clot, DVT, bronchitis, emphysema, asthma, rhinitis, eczema, allergy diagnosed by doctor: Emphysema/chronic bronchitis	Respiratory	MRC-IEU	0.94
rs6976053	7	100512119	T	C	-0.000236195	0.00320692	0.473315	43883	26126	ukb-b-15251	Fracture resulting from simple fall	Musculoskeletal	MRC-IEU	0.94
rs6976053	7	100512119	T	C	6.01e-05	0.000848009	0.471941	454253	93267	ukb-b-14961	Other serious medical condition/disability diagnosed by doctor	Others	MRC-IEU	0.94
[truncated: 68 more rows]

[truncated: 12 more sheets: 11, 12, 13, 14, 15, 16, 17, 18, 19, 20, 21, 22]
